# Supplementary material for: Comparative and evolutionary analyses reveal conservation and divergence of the notch pathway in lophotrochozoa
Source: Sci Rep. 2021 May 31;11:11378. doi: 10.1038/s41598-021-90800-8 (PMC8166818; doi:10.1038/s41598-021-90800-8)
Supplement: Supplementary file 2 — Supplementary Data 2. [file 41598_2021_90800_MOESM2_ESM.fasta]

>Agr_model.g11794.t1-1
TLVGLRPGIPSELTVALEAYCDVNFYGPNCSVNCVSENDCRGHYECNTTSGEKICLPGWTGSNC
>Agr_model.g11794.t1-2
GYTGPLCQNATNLVTNTVCPQNRYGPECDVICTPVDNCADGHYDCHYNTGERFCLAGWAGISC
>Agr_asmbl_69547
WSSFNRTWTFKDLQYQYRVSCDEHYYGPGCSVLCRPRDDQFGHYTCSQNGTKVCNNGWSGPYC
>Agr_model.g10001.t1
WKVGQQGNYHAELTFAYRVVCDQNYYGDECDRLCKARDDRFGHYVCSHNGTKLCLKGWTGTFC
>Agr_model.g15382.t1
WQTIGPVGQGTSLVFRIRVVCDEHYYNTTCTQFCRPRNDPIGHYTCNSMGEKVCMKGYIGEHC

>Agr_model.g1121.t1
KTLQLSGSRSSLNLELKVFCDTNYYGSNCKVYCVPRDDEEGHFMCDPLTGERNCMPGWSGVDC
>Agr_evm.model.Super-Scaffold_100005.1168
STEVVFHSFVSLTTTFKVYCDPYFHSPNCTVYCRARDDETGHYTCDRDTGAKVCMAGWTGREC
>Agr_evm.model.Super-Scaffold_100008.183
QLSGRRSLNATLLEMRVSAFCDPNYYGPDCSVFCFGDDSCRGHYTCGPDGRKACLLGWQGVDC
>Agr_evm.model.Super-Scaffold_100004.222
SLLTFDRNSPQLSVQVKSYCQRGYVGERCEILCNVPGGDFSRWQCDDNGAVSCKPQFTGSNC
>Agr_model.g16328.t1_model.g16329.t1
FTDEKHKELDKDYYVFARWFCSYGSFGDDCDVTCKARPSDHFTCDEQGRKICHPGWAGVLC


>Aca_XP_005106589.2
WKSHSSKYFSHEMRFKIRIFCDADFYTSNCDVQCLAQDSDSGHYVCNPKNGTKICLAGWKGENC

>Aca_XP_005111980.2
WKRVTMTKNDHTLKFRARQYCEENYYTSSCTKYCKPRDDSGGHYRCEDGTGKHICLPGWKGPPAC

>Aca_XP_005112681.2
TIIELRQRVTLTLELRVFCSRDHYGGNCSVHCKAQNSNIHGHYYCDGNTGAKICNPGWEGPNC

>Aca_XP_012936357.1
TSRPIFRQQGTLLEASVRVECDTHYYGHSCTRFCRPRDDLLGHYQCTSDGQHVCLEGWTGQGC

>Aca_XP_012936438.1
WGTFDLRDPSGVHLVLQVKLYCADTYFGPACTQRCVPVTSQYYCNETGSRVCLGQWTGQLC

>Aca_XP_012936519.1-1
LTGTRALRPSSLSLSVAARCDRFFYTDTCSVFCVPSDDCNGHYTCNMTTGEKICRDGWSGQGC

>Aca_XP_012936519.1-2
TPTTSPSSQSTTPTVPPRQCYGRYFGQNCTTYCKPADDCSGHYTCDAATGARVCLPGWTQESDC

>Aca_XP_012936519.1-3
SCKEGFTGERCETMLTPNRNCDENYYGVDCGTFCQERDDCSLGQNTCNEITGKIECRFGWTGPLC

>Aca_XP_012936519.1-4
ILPVAANPNCPSNFYGPDCSQPCYEQDNCYSHYLCDHVTGIPICKSGWGGGTC


>Aca_XP_012938459.1
WYTYVHTFNYTELKYAFRFTCDSNYFGAKCADLCRARDDKFGHYSCAENGTKVCLDGWDGEYC

>Aca_XP_012939888.1
WHTISATGISASTSFRLRVRCDEHYYNTTCTKLCRPRDDNFGHFTCDTQGDKICLHGWMGREC

>Aca_XP_012941135.1
QTRRYSLEGKASLTMSMNAVCDPNYFGPSCDVYCKIENPSKEHTFCNATTGRIECLKGWEGPAC

>Bgl_XP_013063849.1
AESNKELTYNNIKMIVEYEVYCDPNYYDRACTKYCERTNDDQRGHYTCSPFGDKICSTGWTGDDC

>Bgl_XP_013065199.1
WSSKETNSGDYRFTFDIRIYCDADSYSPTCSVTCVAQNTTTGHYTCDLSTGKKICMKGWNGPNC

>Bgl_XP_013068741.1 
GSQVRSFYSSSSEMRIAVEVNCSANYYGTNCQTLCIPHDEDIAGHYSCDPGTGAKVCMEGWTGVEC

>Bgl_XP_013068750.1
TRLYTLRGRGSFQLSASATCDPTYYGPSCDIHCLVENPSFEHTFCNTTTGMKQCLKGWSGQDC

>Bgl_XP_013076248.1
WTNFDLNTMSKISMVLQVKLYCSPTYYGPMCLERCEPEVSRFHCTDDGQRVCIGFWKGPKC

>Bgl_XP_013079318.1-1
NRKKTPSTLSLQVSTRCDTHYYGETCTVHCVPSDDCSGHYDCNRVTGERICDRGWGGQQC

>Bgl_XP_013079318.1-2
EVPTSTAPTVTESQGKTCYGNYYGSNCLTYCKAADDCSGHYKCDPQTGRKVCLPGWTQESNC

>Bgl_XP_013079318.1-3
WCVCPEMFTGEICETMRYPNKNCKENYYGPNCEQYCKASYQCGSTGGQYYCDELTGMKVCMFGWTGPQC

>Bgl_XP_013079318.1-4
KEIAPRSPNPYCPMHYYGNNCTTKCIEENSEKGHYLCDPTNGQIICRCGWTGQRC

>Bgl_XP_013084238.1
WHTISHTGITASTTFRLRVRCTEHYYNTTCTKLCRPRDDNFGHFTCDTQGDKICLHGWMGREC

>Bgl_XP_013089691.1
WSSSLTMSQGNYRMTYQFRMFCDAYYYTTSCSVYCKQQDSSFGHYTCDPTTGAKLCMKGWKGPNC

>Bgl_XP_013089713.1
WSSSLTMSQGNYRMTYQFRMFCDAYYYTTSCSVYCKQQDSSSGHYTCDPSTGAKLCMKGWKGPNC

>Bgl_XP_013094412.1
WYNYTETFNNSTKQLVYAYRFVCEKNYYGAKCSDLCRPRDDQFGHYTCSANGSFLCMDGWDGRYC

>Cfa_CF33495.1
LQSHDCRDHSACSIDVTMVAKCPQHYFNAQCNVYCLPSDDDTSGHYTCGHEGEKICLIGYDGENC

>Cfa_CF25603.35
TLQSKDVYRACSIDVTMVAKCPQHYFNAQCNVYCLPSDDDTSGHYNCGHEGEKICLPGYDGENC

>Cfa_CF55315.3
RNVTAEATGNSKLRLTFEISIKCLPRYYGPTCTTFCVESDRSRCTANGTKVCLQGFTGPEC

>Cfa_CF55315.4
GHTNVTVGMTGHSRVRLTFQITVKCQPRYYGPNCTTLCVENTHYRCNADGIKVCRQGFTGTNC

>Cfa_CF54597.2.1
HHFTLCAGQHPSLSMKVKVYCDPNYYGDDCAINCVADNACHGHYTCDNKGRMVCNPGWKGDNC

>Cfa_CF17725.9
WHTITHNGPTAGLIYRIRVVCDEHYYNTTCTKFCRPRNDKIGHYNCDQNGDKVCIDGWIGPDC

>Cfa_CF61389.58
AVTRPQTLIGGKIRVELVVWFACDVYYYGDCSKYCKDVPGQYTCDLNGDKICLEGWTGAAC

>Cfa_CF493.17
WKKETMVSESVDLFFNYRILCDENYYGPECNVICRPRNDNLGHYLCDENGTKICLPGWEGEHC

>Cfa_CF59113.39
VVVKRRTTLTMSIRVFCDQNYYGPKCTTFCRPRNDWMAHYRCDGTSGAKICYQGWRGPSC

>Cfa_CF59113.38
TISSYTIKKRTTLSVKVRTYCDKDYYGAACDTYCIPQNNTKGHYTCDKTDGKRVCLPGWHGKFC

>Cfa_CF63471.32
WLSFTHSTRYTELNYSYRVYCDDNYYGSECSNFCRPRNDPFGHYRCDETGQKVCVEGWEGPYC

>Cfa_CF3811.6
KSTYTLKGQRPQHPTSLSMKVKVYCDPHYYGDDCSINCVADNACNGHYTCDNKGRKVCNPGWKGDNC

>Cfa_CF24567.5
HNGLSLRGSRGRLQLEYSLQCDPGYYGNCALTCSPKNNTYCSASGTLVCLPGFTGSDC

>Cfa_CF24567.3
NTTLPIKGGAAELVIQYSIVCEQNFYGDCTISCRPLLPKYKCSSSGQKICLPGWVGPRC

>Cfa_CF24567.2
FKSSVRTQSSSIDGANVSIAYILVCDEYYYGDCSTYCQPKYPVYDCDKAGQRKCLTGWTGARC

>Cgi_10009832
WKQFTRTENTMTLEYAYKVECGENYYGPGCVNYCRPRDDSFGHYVCDEYGQKVCMQGWKGDYC


>Cgi_10024566
NGSRVRPSRLRLSMGIQCQTYYYGDQCSVFCIPSVDCKGHYSCDEKTGTKICDQGWEGEDC

>Cgi_10016708
HAISHTLSARTTLWLKLKVYCDSDFYGESCATFCRPRDDSFGHYSCDPKTGSKICLHGWQGTLC

>Cgi_10007479
TAKRFMLHRRTRLTLELAVFCDQFYFGPSCDIYCQPRNDSLGHYTCNSAGRKQCLKGWRGQGC

>Cgi_10004981-1
QNKSITTLPGRKQLEVEFLLSVTCSLHYFGQSCSKTCVPHGNLTCDVNGNLKCRLNYCGPDC

>Cgi_10004981-2
SLRCLPNINQTCDKDGNLHCKLNHFGSNCSVTCHPRNHLVCDTNGDYICQPNFCGDDC

>Cgi_10004981-3
VPNENQICDATGTLRCKALYYGENCSTHCVPKGNVSCDSEGQFVCKINHCGEDC

>Cgi_10004981-4
SKRCLPNMNQTCDKNGNLHCKPNYFGTSCSILCLPQNHLVCDTNGDHVCQPNYCGEDC

>Cgi_10004981-5
GNYACNNTGSLVCRPNYYGLNCSKHCSSDGNKVCNSRGDLICKENFYGQDC

>Cgi_10004981-6
GLNCTKICIEGKTTTCDEQGNTVCKLNFFGENCSVFCIPDGNLVCDNKGSLVCNTSHCGTDC

>Cgi_10004981-7
ASGNKICSNSGTLVCKDHYYGENCSKHCLPEGNKVCDGIGNLVCKKDFYGHNC

>Cgi_10004981-8
QDHERCDRNGKLVCAKHYYGDKCEKRCIPQGNLTCSDKGDLTCKRNHCGPDC

>Cgi_10004981-9
GNKVCNKSGDSICAKNFYGQNCSVHCVSSGNLTCNDAGKLQCNPNHCGTDC

>Cgi_10004981-10
KNQICDHSGFLECKPYYFGIDCSVYCAPHDVFVCDSLGHKRCREGYCGPTC

>Cgi_10004981-11
NQCIASNTTYCDNEGNVHCKQDYYGTNCTHYCKSSSNYNCGPHGEKICNTGYGGKDC

>Cgi_10013656
WVKRRTKTAQLELIYEYRVVCDEFYYSNTCEQICRHRNDNFGHYVCDETGSKVCLPGWQGEFC

>Cgi_10003457
IRGERKNNPTRLNFSLASYCDQNYYGEDCSINCVPEDFGCNGHYRCGADGAKICLPGWKGPNC

>Cgi_10023897
WHTITHNGPTASLIYRIRVVCDDHYYNTTCTKFCRPRNDHFGHYTCDRNGDKVCMQGWMGNNC

>Cte_ELT91610.1
FENLLTAEARTSLRLGVQVICDLNYYGDDCTHYCHGHDSDAEGHYTCADQTGAMLCIPGWTGPDC

>Cte_ELT99229.1
WSQRTLSGERMDTNPTQVRVYCEEFYFGDNCTDYCQGTNSSEGHYTCDPRNGRKVCLPGWANVSSAC

>Cte_ELU03755.1
WHVVTHPGPTAAIVYRVRVRCAPHYYNTTCTRLCRPRHDKFGHYNCNENGDKVCLEGWMGSNC

>Cte_ELU04539.1
WGHFTFTSETTELEYKYRVVCDANYFGAGCQDLCKPRDDRFGHYTCSANGTMQCREGWTGKYC

>Cte_ELU08382.1
WHTTDIVGTRSRKKTTLSIKYMAYCDKNYFGAKCDVHCKAMDSAEGHFRCDPDTGAKVCLSGWEDPKKSC

>Cte_ELU11574.1
FENLLTAEARTSLSLGVQVICDLNYYGDDCTHYCQGDYSEAEGRYTCED

>Cte_ELU13051.1
QADIINLIDRTTLAVKVWCDANFYGARCATRCVPADDDLRGHYTCNVYDGSKICGPGWGAEDC

>Cvi_XP_022298217.1
SGKSVMLSRRTRMTVEVAVFCDKDYFGESCDVYCHAENDAANGHYACSNGGQKQCLKGWRGEEC

>Cvi_XP_022298966.1
ANIVPYALSARTTLWLNLKVFCDEDFFGESCATFCRPRDDAFGHYTCDPKTGSKICSDGWQGTLC

>Cvi_XP_022301408.1
SQSFRLASRRTLLDYKASVYCEDTFYGAACDVMCEDRDDSTGHYTCDPKTGDKICLEGWEGELC

>Cvi_XP_022313817.1
YTENITGGYARLNVVYDVHCRQNYFGEDCSRFCEPDNLHYICDAQGNRVCYRDGQGVT

>Cvi_XP_022314616.1
FQEIVLNGTRAKPSRLRMSMGLQCQTYYYGDECSVFCIPSVDCKGHYSCDERTGDKICDQGWEGQDC

>Cvi_XP_022316233.1-1
MVQNKSITTLPGRKQLEVEFLLSITCSPHFYGPTCSKSCVSRGNLTCDRNGDLKCSPNHCGPDC

>Cvi_XP_022316233.1-2
GNFVCDQNGQTKCKPNYYGPSCMTMCMPNSNQICDTSGNLQCKPTFYGQNC

>Cvi_XP_022316233.1-3
ISEGNFICQNQTKVCKDNYYGINCKIQCVPNLHQLCNESGALHCKPSFYGQNC

>Cvi_XP_022316233.1-4
ATGNKICAPNGTIVCKQSYYGPNCSSRCMPNINQTCDQNGNLHCKPNHYGANC

>Cvi_XP_022316233.1-5
ISEGNFICQNQTKVCKDNYYGIHCKIQCVPNLHQLCNESGALHCKPSFYGQNC

>Cvi_XP_022316233.1-6
ATGNKICAPNGTIICKQPYYGPNCSSRCMPNINQTCDQNGNLHCKPNHYGANC

>Cvi_XP_022316233.1-7
ISEGNFICQNQTKVCKDNYYGINCKIQCVPNLHQLCNESGALHCKPSFYGQNC

>Cvi_XP_022316233.1-8
ATGNKICAPNGTIVCKQSYYGPNCSSRCMPNINQTCDQNGNLHCKPNHYGANC

>Cvi_XP_022316233.1-9
ISEGNFICQNQTKVCKDNYYGINCKIQCVPNLHQLCNESGALHCKPSFYGQNC

>Cvi_XP_022316233.1-10
ATGNKICAPNGTIVCKQSYYGPNCSSGCMPNINQTCDQNGNLHCKPNHYGINC

>Cvi_XP_022316233.1-11
CIARGNQVCNSNASLVCKATYYGINCSKQCVPNKNEKCNASGHLLCKENFYGPNC

>Cvi_XP_022316233.1-12
LEGNTTTCDETGNVICKTNYFGEQCSVFCSPVNNTVCNAEGRLVCKAKYCGSDC

>Cvi_XP_022316233.1-13
RNCTIHCKANGNLRCNIKGKLVCSPNYYGQKCQKYCAPRGNLTCSKEGDLICKPNHCGPDC

>Cvi_XP_022316233.1-14
GNKLCNPDGSTTCQTNFYGDQCSRHCIAAGNKVCNESGYQICLKDFYGSNC

>Cvi_XP_022316233.1-15
NNQICSSEGFLECKSFYYGPTCSTVCKPDEFFLCDKQGHKRCRDTYCGPHC

>Cvi_XP_022316233.1-16
NNQICSSEGFLECKSFYYGPTCSTVCKPDEFFLCDKQGHKRCRDTYCGPHC

>Cvi_XP_022316233.1-17
TTVCDKEGNAQCIPNYYGQNCTEFCAPTRKYHCGSKGEKICNEGYKGEDC

>Cvi_XP_022316263.1
KLVCSPNYYGQKCQKYCAQRGNLTCSKEGDLICKPNHCGPDC

>Cvi_XP_022316843.1-1
MVQSKSITTPPGKKQLEVEFLLSITCSPHFYGPTCSKSCVSRDNLTCDRNGDLKCSPNHCGPDC

>Cvi_XP_022316843.1-2
GNFVCDQNGQTKCKPNYYGPSCMTMCMPNSNQICDTSGNLQCKPTFYGQNC

>Cvi_XP_022316843.1-3
GPCISEGNFNCQNQTKVCKDNYYGINCKIQCVPNPHQLCNESGALHCKPSFYGQNC

>Cvi_XP_022316843.1-4
ATGNKICAPNGTIVCKQPYYGPNCSSRCMPNINQTCDQNGNLHCKPNHYGINC

>Cvi_XP_022316843.1-5
CIARGNQVCNSNASLVCKATYYGINCSKQCVPNKNEKCNASGHLLCKENFYGPNC

>Cvi_XP_022316843.1-6
LEGNTTTCDETGNVTCKTNYFGEQCSVFCSPVNNTVCNAEGRLVCKANYCGSDC

>Cvi_XP_022316843.1-7
GNTVCDASGNKVCKTNFFGDDCTKYCVSSGNFTCDQDGHKICKKNHCGSDC

>Cvi_XP_022316843.1-8
RNCTIHCKANGNLRCNIKGKLVCSPNYYGQKCQKYCAPRRNLTCSKEGDLICKPNHCGPDC

>Cvi_XP_022316843.1-9
GNKLCNPDGSTTCQTNFYGDQCSRHCIAAGNKVCNESGYQICLKDFYGSNC

>Cvi_XP_022316843.1-10
NNQICSSEGFLECKSFYYGPTCSTVCKPDEFFLCDKQGHKRCRDTYCGPHC

>Cvi_XP_022316843.1-11
TTVCDKEGNAQCIPNYYGQNCTEFCAPTRKYHCGSKGEKICNEGYKGEDC

>Cvi_XP_022320060.1
WVKKRVKTPQVDLLYQYRVICDEFYYSNSCAQICRHRNDNFGHYVCDETGSKVCLPGWQGEFC

>Cvi_XP_022330248.1
WKQFTRTENTMTLEYAYKVECDKYYYGAGCVSFCRPRDDQFGHYVCDENGEKVCMQGWKGDYC

>Cvi_XP_022332849.1
WHTITHNGPTASLIYRIRVVCDAHYYNTTCTKFCRPRNDHFGHYTCDKNGDKVCMQGWMGNNC

>Ech_RUS77728.1
WRQLVLRDTQAELGLDVFHQCGRNHYGPTCSTVCLPSPQYSCLSDGTKNCSD

>Ech_RUS77990.1
TSSDLYPQHRERLTVRVNVSCGLGYFGLHCTEHCLASASDRYTCTRDGTKLCHT

>Ech_RUS78625.1
YETRRMRSGSHLMVFDIKIYCIEDTYGWDCSRKCVPTDNADGHYDCDKSNGNKICHTGWTGSNC

>Ech_RUS79891.1-1
YTNFTLAGTRPFQKSRLKIGVTAQCDRFFYTDTCDVNCVPSDDCLGHYTCDVTDGSKICLDGWAGEHC

>Ech_RUS79891.1-2
STVTSPTDQTMKFTLPLQMGECYGNYCGSKCETHCRSTDDCSGHYHCDGTTGQKLCKPGWTPDSNC

>Ech_RUS79891.1-3
EMFSGHLCELMVAPNRNCQAGYFGPRCETYCTPQLECGISGQYVCDEISGEKICMFGWLGELC

>Ech_RUS82853.1
WHVLDLTDGDAKLGLDVVRQCTKYYYGGTCSVYCKPTYQYTCLEDGSRNCTDGWEGSLC

>Ech_RUS82854.1
WRPLLLRDAGAELGVDVVRQCFIEWFGPTCSVHCRPTARYSCLEDGTKLCAPGWYGPHC

>Ech_RUS85074.1
WSVYVKTFDYAELTYAFRFQCDTNYHGPQCAKLCRPRDDDFGHYTCSADGTKTCLDGWKGDYC

>Ech_RUS88672.1
SCTRFCRARDDYLGHFTCTATGQQVCKDGWQGLEC

>Ech_RUS89644.1
WHKISHTGNTASTTFRIRVLCDQHYYNTTCTKFCRPRDNNFGHFTCDTHGDKICLSGWMGREC

>Ech_RUS91245.1
MSQSYGKRPSLAFKIRLYCDPDFYTSKCNVYCKAEDSWKGHYTCDKASGQKVCHPGWEGSNC

>Ech_RUS91525.1
WKTLLFQEDGITLAMEVSIECDQGFRDMFCYCEDKNTTKEHTMCTREGERVCLPGWAEPPG

>Ech_RUS92039.1
GSQALRYRLTGRASITVIANAMCDENFYTHSCGTYCKVDNPGTEHAFCNSTNGIRQCLPGYEGPDC

>Lan_XP_013382009.1
VCSSKHSPSVQVCLRVHLAVLCGTYYYGDNCDVYCRIQEGEERYTCDPRTGLKKCANGYRGYGC

>Lan_XP_013393697.1
WTRGPTTTTSSIRLDFKYRVICDKNYYGSGCTDLCRPRDDRFGHWNCTANGTKVCLDGWTGPYC

>Lan_XP_013414285.1
WHTLTHIGPTASFVYRIRVVCDPFYYNTTCNKFCRPRNDQFGHYECNANGDKVCLPGWMGMNC

>Lan_XP_013416828.1
ATRLRLRNRVNLVVEVHVSCDEDWYGSDCATLCQPRNDTAGHYTCHPVTGKKICLPGWRNSTNNC

>Lgi_XP_009046936.1
WVEDERLTRTSRLEFSYRVTCDENYHGLGCDKWCKERDDQFGHYRCTQGGVKVCSQGWQGELC

>Lgi_XP_009049008.1 
YIMLSNRIVLTGNVWSACLPDYYGSDCSVYCKASSNMWGFYTCDKTTGAKKCLAGFVEI

>Lgi_XP_009050441.1
TGSRYLNATSLQFSVSTYCDSYYYQDCSVRCIDNDECDGHYTCGSKGAKICNFGWRGTNC

>Lgi_XP_009055674.1
WHTIIHTGPTASLVYKIQVVCDEHYYNTTCTKFCRPHNDRFGHYTCDSNGDKVCLHGWMGQEC

>Lgi_XP_009061573.1
SIVQGLAPIYMKISCSGNYYGSDCSVYCSTYNDIHKHCRSNGTKVCAPGWTGDNC

>Lgi_XP_009061666.1
WYTFKHDTPYSEINYSYRIICGEYYYGAGCSEFCRPRDDQFGHYKCSTNGTKICLDGWSGDMC

>Mye_XP_021340166.1
VRTETASRERTNISIAYILACDEYYYGDCSTYCRPKYPMYGCDRGGQRTCLTGWKGGRC

>Mye_XP_021340168.1
NTTKPIKGGAAELVIQYRIVCEQHYYGDCSVSCRPLLPKYNCSSSGQKLCLPGWVGFRC

>Mye_XP_021340199.1
TLQAHDCTSCSIDVTLVATCPQHYFGAQCDIYCSPSDNTTGHYTCGPNGEKICFLGYEGDNC

>Mye_XP_021340920.1
RNITAEATRNSKLRLTFEITTRCLPRYYGPTCTTLCVEHAHSRCTANGTNVCLQGFTGTDC

>Mye_XP_021343585.1
NEISFTAGKASLFSFDTWTVKVYCDPHYYGDDCSINCVADNACNGHYTCDNKGRKVCNAGWKGDNC

>Mye_XP_021356594.1
WKRETMVSESVDLFFNYRILCDENYYGPECNVICRPRNDNLGHYLCDENGTKICLPGWEGEHC

>Mye_XP_021358233.1
SVSVLLQGHVRLSLRLLVRCGANRYGKNCDVQCTASGHRSCDPDTGATICQSGYTGSDC

>Mye_XP_021362277.1
QCQPHKQCSSCSIDVTLVATCPQHYFGAQCDIYCSPSDNTTGHYTCGHEGEKNCLLGYEGVNC

>Mye_XP_021362559.1
WHTITHNGPTAGLIYRIRVVCDEHYYNTTCTKFCRPRNDKIGHYNCDQNGDKVCIDGWIGPDC

>Mye_XP_021367798.1
KSTYTLKGQRPQHPTSLSLKVKVYCDPHYYGDDCSINCVADNACNGHYTCDNKGRKVCNDGWKGDNC

>Mye_XP_021369778.1
DVNVIPSKILRLQLEYSLQCDPGYYGNCALSCSPKNNSYCSPSGTLVCLPGFTGSDC

>Mye_XP_021369963.1-1
LTLQAHDCTSCSIDVTLVATCPQHYFGAQCDIYCSSSDDNTTGHYTCGPNGEKICFLGYEGVNC

>Mye_XP_021369963.1-2
QPYQQCSSCSINVTLVATCPQHYFGAQCDIYCSPSDNTTGHYTCGPDGEKICFLGYEGDNC

>Mye_XP_021372652.1
WLSFTHSTRYTELNYSYRVYCDDNYYGSECSNFCRPRNDPFGHYRCDETGQKVCVEGWEGPYC

>Mye_XP_021376095.1
RTHRVVVKRRTTLSMVIRVYCDQNYYGPQCTTFCRPRNDWMGHYKCDGTSGAKICYQGWRGQTC

>Mye_XP_021376117.1
TTSSYTIKKRTTLSVKVRTYCDKDYYGAACDTYCIPQNNTKGHYTCDKTDGKRVCLPGWQGKFC

>Mye_XP_021377214.1
RLICNASFYGPKCNVHCVPAEHKQCDNNGNLRCLPNFHGTQC

>Obi_XP_014769856.1
WRPFSYIEQPVEFSFNYRFICNENYYGLRCNTVCRPRDDKFGHYKCTREGQRKCLPGWKGDYC

>Obi_XP_014771450.1
WVKKVMRSNITMMSFEYRVVCKKNYYGEACDHFCRVRDDELGHYYCTENGTLKCMDGWKGTYC

>Obi_XP_014779348.1
WQTLSHKGTIANIEYRIRVLCDKNYYNKTCKKYCRPRNDSFGHNTCNENGDKICLEGWTGKHC

>Obi_XP_014781344.1
MQTTVGQYGTGSQLTYQIRTYCSQGYYGPNCAMKCEIPIIEQVRFMCDNNGQKVCKAGFSGPFC


>Obi_XP_014785705.1
TDKTYEILKCCMFLQLKMYCNQNYYGSTCKTYCIPTNSEKGHYKCDKNTGRKKCYTGWTGENC

>Obi_XP_014785782.1
GQELQLIGEITELQFEIKEYCNDDYYGSTCDVHCIERDDDDDGHYTCEKHSGKKICYPGWSGESC

>Obi_XP_014787229.1
LSPNHTKVVSVPLLLLWSCANYFYGTNCSTFCDATKHQLFSCDKAGNKVCQLGTVNEY

>Ovu_XP_029638366.1
SYVEQPFELNFAYRFICNKYYYGLQCNKVCRARDDKFGHYNCTKEGQARCLPGWKGVYC

>Ovu_XP_029641279.1-1
ITTRGSQNPTSQLTYQIRSYCSQGYYGPNCAIRCDIPTSEQTRFQCDANGQKVCKPGFSGPLC

>Ovu_XP_029641279.1-2
VTTRGSQNPTTQLTYQIRSYCTQGYYGPNCAIRCDIPISEQTRFQCDANGQKVCKPGFTGPFC

>Ovu_XP_029641370.1
YQMVTTPGQYGTGSQLTYQIRTYCSQGYYGPSCAVRCEIPIIEQVRFMCNNNGKRVCKPGFSGSFC

>Ovu_XP_029641372.1
ITTRGSQNPTTQLTYQIRSYCSHGYYGPNCITRCDNPTSEQTRFQCDINGQKVCKPGFTGPFC

>Ovu_XP_029641375.1
ITTRGSQNPTSQLTYQIRSYCSQGYYGPNCAIRCDIPTSEQTRFQCDANGQKVCKPGFSGPLC

>Ovu_XP_029641381.1
ITTRGSQNPTTQLTYQIRSYCSQGYYGPNCITRCYIPTSEQTRFQCDINGRKVCKPGVTGPFC

>Ovu_XP_029643218.1
WINLELYLSPNHTKLVSVPLLLLWSCANYFYGTNCNTFCDATKHQLFSCDKAGNKVCQLGTVNEYC

>Ovu_XP_029644226.1
SQELELIGENSELQLEIKEYCNDDYYGSTCDVHCIERDDDDGGHYTCDKHSGKKICNPGWSGESC

>Ovu_XP_029644311.1
CNQNYYGSTCKTYCIPTNSEKGHYKCDKNTGRKKCYTGWTGENC

>Ovu_XP_029644317.1
WVKKVMRSNITMMSFEYRVVCNKNYYGKKCDHFCRVRDDELGHYYCTENGTRKCMEGWKGNYC

>Ovu_XP_029648604.1
WQTLSHKGTIASIEYRIRVLCDKNYYNKTCKKYCRPRNDSFGHNTCNENGDKICLEGWTGKHC

>Ovu_XP_029657708.1
ITTRGSQNPTSQLTYQIRSYCSQGYYGPNCAIRCDIPTSEQTRFQCDANGQKVCKPGFSGPLC

>Ovu_XP_029657710.1
ITTRGSQNPTTQLTYQIRSYCSHGYYGPNCITRCDNPTSEQTRFQCDINGQKVCKPGFTGPFC

>Ovu_XP_029657792.1
VASITSYCDPDYYGPSCDVYCKAKRGDNFYCDTKTGEKKCYEGWTSADC

>Pma_10014320
LKSSYISDRNTVTLGLTYKAYCTEGYYGSRCTDHCPGNPQKCVVNGHKYCKSGWQGPNC

>Pma_10018746
WKNFTHTTAGQTQLEYAYRVICDEYYYGPGCSNFCKPRDDQFGHYNCDENGNKICNDGWTGEYC

>Pma_10032186-1
CDIACSNTTNGHCNAIGHLVCNENHYGQKCEKYCSVPKDGHGSCNASGDLTCSENFYGNKC

>Pma_10032186-2
VPKAGNRTCNSSGYLICAKHYYGSSCEKYCVVPETGNGTCNSSGYLECTQNYYGNNC

>Pma_10032186-3
VQKDGNGTCNSTGDLICFDNYYGALCDVYCKVPDEGNGTCNSTGDLICNDNYYGASC

>Pma_10032186-4
YCKVPDEENGTCNSTGDLICNDNYYGASCDIYCKVPDEENGTCNSTGDLICNDNYYGASC

>Pma_10032186-5
YCKVPDEGNGTCNSTGDLICNDNYYGASCDIYCKVPDEENGTCNSTGDLICNDNYYGASC

>Pma_10032186-6
YCKVPDEGNGTCNSSGNLVCANNFYGDLCNKYCEVPNGGNGTCNSSGDLVCSPGFYGKQC

>Pma_10032186-7
TQCSPPSNGNGNCTTSGDLACFPGFYGSDCEKKCINTTHGHCNKTGDIVCDSGYYGIHC

>Pma_10032186-8
VNCVSSNLTRGHCNDSGVLICNSGFYGNKCEIECRPLSNNHSYCNESGKLTCFEHYYGDNC

>Pma_10032186-9
SQNDTGFCNNTGHLVCRSYYYGEFCEKYCFPPHNGKCNNSGSVICNPNYYGSMC

>Pma_10032186-10
MKCLKPLNGNSYCNASGHMICNKSYYGDQCGTYCEPKNRSTSYCDSHGNLFCMSYYYGPSC

>Pma_10003682-1
YLNCTTNSTTTRCNDAGTVECIDHYYLDDCSKYCSSEGLPRRVCNATGDIVCKTGFSGDDC

>Pma_10003682-2
NTYCNNSTNGHCDENGNLICVKDYYGTSCDTRCVNTTHGKCNANGVLMCDVGYVGDDC

>Pma_10003682-3
STFCIQPQHGKCDKHHGLVCNENYYGPTCDIYCIRKAHGSCNSSGDLICDRHYFGSKC


>Pma_10019712
MNYKCSEYYYGEDCDVYCKPHDDDYGHFSCDINGTKICKQGYSGENC

>Pma_10015933-1
YLNCTTNSTTTRCNDAGTVECIDHYYLDDCSKYCSSEGLPRRVCNATGDIVCKTGFSGDDC

>Pma_10015933-2
NTYCNNSTNGHCDENGNLICAKDYYGTSCDTRCVNTTHGKCNANGVLMCDVGYVGDDC

>Pma_10015933-3
STFCIQPQHGKCDKHHGLVCDENYYGPTCDIYCIRKAHGSCNSSGDLICDRHYFGSKC

>Pma_10015934-1
QNDSSRHITCLNETEHVCSQYYYGPTCSNHCIPPDPVHGICDNNGTLICNPGFYGANC

>Pma_10015934-2
CQTSPFRIHSHCSENGTEVCDDNYYGHNCSVYCLSDHGDCDVDGQLTCHPDYYGRNC

>Pma_10023614
WIFKDLRVNQSHVWFKYRVVCDEYYYGPSCEVFCRDRDDRFGHYVCNENGTKTCLPGWDGYFC

>Pma_10000893
WHTITHNGPTASLIYRIRVVCDLHYYNTTCTKFCRPRDDHFGHFSCDDNGDKVCMQGWMGTDC
