# Supplementary material for: Comparative and evolutionary analyses reveal conservation and divergence of the notch pathway in lophotrochozoa
Source: Sci Rep. 2021 May 31;11:11378. doi: 10.1038/s41598-021-90800-8 (PMC8166818; doi:10.1038/s41598-021-90800-8)
Supplement: Supplementary file 3 — Supplementary Data 3. [file 41598_2021_90800_MOESM3_ESM.fasta]

>Aja_PIK61026.1
MEKKRRARINDSLTELKNLVLQALNRTSPRHSKLEKADILEMTVKYLRSVHGRHVA
>Aja_PIK35797.1
HLTERRRRARINDSLFQLKNLVFPALENKVSQNSKVEKADILEMTLLYLRGLQKQALT
>Aja_PIK37883.1
HLTERKRRARINDSLLQLKTIVYPAVKDEVVQNSKMEKADILDMTLRYVKDIQQKKRE
>Aja_PIK58850.1
HLTERKRRARINDSLLQLKTIVYPAVKDEVVQNSKMEKADILDMTLRYVKDIQQKKRE
>Aja_PIK40047.1
EIIEKRRRDRINNSLTELRRLVPAAFEKQGSAKLEKAEILQMTVDHLKYLHAKGID

>Hdh_T00679
PLMEKKRRARINNCLGQLKTLTLQALKKDSSQFSKLEKADILELTVKHLRNLQRQQIS
>Hdh_T00683
PLMEKRRRARINECLGQLKSLVLQALKKDSTQYSKLEKADILEMTVKHLKLLQRQQIA
>Hdh_T01691
GIIEKRRRDRINNSLSELRRLVPSAFEKQGSAKLEKAEILQMTVDHLKLLHQKGIN
>Hdh_T09094
RIIEKRRRDRMNNCLADLSRLIPASYMKQGQGRIEKTEIIEMAITLINTLTEKVEK

>Scl_XP_039251338.1
PIMEKKRRERINKCLEELKSIVLRSVSEESRPNKLEKADILEMTVRYLRNMKHSTVA
>Scl_XP_039259018.1
PMMEKRRRERINKSLNELKSILLDALRKDSTCHSKLEKADILEMTVRYLRSIQRQRIT
>Scl_XP_039250505.1
PMMEKRRRARINNSLNELKTILLEALKKDTTRHSKLEKADILEMTVKYLRRLERQRVT
>Scl_XP_039261038.1
GVIEKRRRDRINNSLSELRRLVPTANEKQGCAKLEKAEILQLTVEHLKALQGSLYL


>Aqu_XP_003387453.1
GIIEKRRRDRINNCLMELRRLVPAAFEKQGSAKLEKAEILQMTVDHLRHLHQTRDP

>Nve_AEW42993.1
GLIEKKRRDRINRCLVELRRLVPTALEKEGSSKLEKAEILHLTVEHLKWLRSTSGQ

>Nve_AEW42994.1
PLMEKMRRARINDSLNELKSLVLQSLNKDASRYSKMEKADILEMSVQYLKEIRKQENS

>Nve_XP_001635326.1
PMMEKLRRARINDSLNELKVLVLELLNKDASRYSKMEKADILEMTVGYLRAAQRIEKR

>Nve_AEW42997.1
PQMEKLRRARINDSLNELKSLVLEAMKKDASRYSKMEKADILEMTVKYLRSAPEKQSK

>Hvu_XP_004208005.1
PLLERKRRARINNSLNDMKHLVLSFLNKDATKFTKMEKVDILDMTVHYLQQQFKSRGE

>Agr_model.g30019.t1
PLMEKKRRARINTCLGQLKSLVLQALKKDTSQFSKLEKADILEMTVKHLKSIQQQHMS
>Agr_model.g30018.t1
PLMEKKRRARINTCLNQLKSLVLEAMNKDSSQYSKLEKADILEMTVNFLKAVPQQKAR
>Agr_model.g30014.t1
PLMEKRRRLRINTCLNQLKTLVLQALNKDGSHFSKLEKADILEMTVKYLRGIQRSQMG
>Agr_model.g30046.t1
PVMEKRRRARINASLTELKSLLLEVIKKEVIKKKIWMNEGLAQPKSLVLQVIKKEVRMNRSLTELKSSYLEIIKKEVRINASLAEPKLLLLGLIKKKVRINACLTESKSLALQVINIETSFNGKSFLREIVKEKGTRHSKMEKADILELTVRHLGQLQKEQVA
>Agr_model.g30020.t1
PLMEKRRRARINSCLTELKALLLTNADEKESGRFAKLEKADILELTVKYLRTRQQTTICGN
>Agr_model.g31256.t1
PMIEKRRRDRINACLLELKAMVVDCRNKLVIKPSKLEKADILELTVKYIQDLMLCREP
>Agr_model.g29508.t1
PLMEKRRRARINACLNQLKNLVLEAMNQNTSHFSKLEKADILEMTVKHLSQLQRRQTE
>Agr_model.g19192.t1
GIIEKRRRDRINNSLSELRRLVPTAFEKQGSAKLEKAEILQMTVDHLKMLHQKGIN
>Agr_model.g4531.t1
KVIEKRRRDRINNCLLELSQAVPSAFAKQNTSKLEKAEILEMTVDYLRAIQTTELG


>Lan_XP_013381582.1
PLLEKRRRARINSCLEELKTIILDVMESDDGCKSSKLEKADILELTVSYLKKLRKNQQN
>Lan_XP_013381587.1
PLLEKRRRARINSCLEELKTIILDVMESDDGCKSSKLEKADILELTVSYLKRLRKNKQG
>Lan_XP_013390924.1
SLAEKRRRGRINSCLVQLKRLLLASQEGADDKASKMDQADVLEMTVKYLRRLRRDETQ

>Lan_XP_013395690.1
SMLERKRRARINACLAQLKVLIKDHVREQGFRPAKMDKADVLEMTVKYLKILQRAERG

>Lan_XP_013395724.1
PLMEKRRRQRINECLSELKSLVLQALQRDTSRYSKLEKADILEMTVKHLRTVQRQQMT

>Lan_XP_013395728.1
PLMEKRRRQRINECLTELKALVLQAMQRDTSRYSKLEKADILEMTVKHLRSIQRQQMA

>Lan_XP_013403236.1
MEKRRRARINASLAELKALLLEVMKREGSRHSKMEKADILEMTVRHLRHIQRQQFA

>Lan_XP_013412580.1
PIMEKRRRARINASLAELKALLLEVMKREGSRHSKMEKADILEMTVRHLRHIQRQQFA

>Lan_XP_013412582.1
PLMEKRRRARINECLNQLKYLVLQAMNRDGSAYSKLEKADILEMTVKFLRGLQRQSLI

>Lan_XP_013412583.1
PLMERKRRARINASLTELKTLLHDVIIRERYNHCKLEKADILELAVRHLNDINRR

>Lan_XP_013414701.1
GIIEKRRRDRINNSLAELRRLVPTAFEKQGSAKLEKAEILQMTVDHLKVLHQKGLN

>Lan_XP_013383390.1
PLLEKRRRARINSCLEELKTIILDVMESDDGCKSSKLEKADILELTVSYLKRLRKNKQG

>Lan_XP_013383388.1
PLLEKRRRARINSCLEELKTIILDVMESDDGCKSSKLEKADILELTVSYLKKLRKNQQN

>Lan_XP_013419897.1
RLIEKRRRDRMNNCLADLSRLIPPTYLKQQGQGRIEKTEIIEMAIKYIHNLRERAQH

>Lan_XP_013380691.1
RLIEKRRRDRMNNCLADLSRLIPPTYLKQQGQGRIEKTEIIEMAIKYIHNLRERAQH

>Pdu_AGS55435.1
PIMEKRRRARINASLLELKALLLDVMRQEGVRHQKMEKADILEMAVKHLRQIQKGVGL

>Pdu_AGS55436.1
PLMEKRRRARINSCLSQLKMLVLQAVKKDGCSYSKLEKADILEMTVQYLKTVQKNQML

>Pdu_AGS55437.1
PLMEKRRRARINESLSRLKLMVLGEVKRKNTKISKLDKADILEMTVEYVNRIAGNGTQ

>Pdu_AGS55438.1
PLMERRRRCRINASLNQLKTLVLDAMNKDTSQYSKLEKADILEMTVRHLRSMQRQQLS

>Pdu_AGS55439.1
PLMEKRRRARINESLNMLKTLVLDALKRDTSRYSKLEKADILEMTVKHLRSVQRQQMS

>Pdu_AGS55440.1
PIMEKRRRARINASLTELKTLLLDVMKKEGTRHHKMEKADILEMTVKHLRQIQRQQFT

>Pdu_AGS55441.1
PLMEKKRRERINNCLNQLKMFLMDATKKDSSYYSKLEKADILEMSVKYLKNLQRQHLA

>Pdu_AGS55442.1
PLMERRRRARINQSLTQLKTLVLSSMNKDPARYNRLEKADILEMTVNHLKGLQSQQTK

>Pdu_AGS55443.1
PLVEKKRRERINSFLEELKALVLTALNKDVTDFAKMEKADILEMAVNHIKKTKPQIEK

>Pdu_AGS55444.1
VMVEKRRRTRIDRALVQMKNMVLEALHVQPEKYAKMEKADILDLTVRFLRRVRQERQT

>Pdu_AGS55445.1
HMVEKRRRNRINYALDQLKMMVLEGLDKDPTKYDKMEKADILDLTVKYLHRILKENIH

>Pdu_AGS55446.1
HMVEKRRRNRINYALDQLKKIVLNGLQKDPSQYDKMEKADILDLTVSYLFKVKTNNPI

>Pdu_AGS55447.1
HMVEKRRRSRINGSLEQLKMLVLTGLNKDPEQYDKIEKADILDLTVTYLKQLTSSPAR

>Pdu_AGS55448.1
GVIEKRRRDRINNSLSELRRLVPTAYEKQGSAKLEKAEILQMTVDHLKVLHSKGLN

>Pdu_AGS55449.1
RIIEKRRRDRMNQCLADLSQLIPPAYLKQGQGRIEKTEIIEMACKYIKQLKLQLRG


>Cte_ELT92193.1
PLMEKRRRARINASLHQLKVLVLDALKKDSARFSKLEKSDILELTVKHLKSIQGQHMS

>Cte_ELU08376.1
HIVEKKRRGRINQCLDDLKCLVLDELHRKPDQYEKMEKADILEMTVRYLRQRKQKLGK

>Cte_ELU08377.1
HLVEKRRRGRINQCLEELRCLVLEAMNKQVQQYEKMEKADILEMAVQHMRHVRHPTDE

>Cte_ELU08980.1
GVVEKRRRDRINQSLGELRRLVPSAFEKQGSAKLEKAEILQMTVDHLKMLHAKGLN

>Cte_ELU08981.1
GVIEKRRRDRINQSLGELRRLVPSAFEKQGSAKLEKAEILQMTVDHLKILSSKGLN

>Cte_ELU10814.1
PLMEKRRRERINKCLDQLKAILMEVTKKESSYYSKLEKADILEMTVKYLKNMKKPQVS

>Cte_ELU10815.1
PIIERKRRERINDSLNQLKALVLDALNKDESRYSKMEKADILEMTVRHLKVVQRQAAA

>Cte_ELU02556.1
RIIEKRRRDRMNNCLADLSHLIPATYLKQQGQGRIEKTEIIEMGIKHIHTLQSQVKS

>Hro_XP_009020819.1
PIIEKKRRERINESLDQLKNLVLEATNKDASMYNRMEKADILEMAVSYMEALRAMRLQ

>Hro_XP_009022784.1
PLIERKRRERINHCLRELKVLVLEARNKDVGSECCCWNVGDGEDESCYSKMEKADILEMTVAYLKTLQRHRSS

>Hro_XP_009023789.1
VVVERLRRERIDRCLQQLQDILIQSNSPPTQSSSSLSTGSHLEKADILEKTVDHVRDLERKLHE

>Hro_XP_009023790.1
VVVERLRRERIDRCLQQLQDILIQSNPPPTQSSSSLSTGSHLEKADILEKTVDHVRDLERKLHE

>Hro_XP_009023792.1
VVVERLRRERIDRCLQQLQDILIQSNPLPTQSSSTTGSHLEKADILEKTVDHVRDLERKLHE

>Hro_XP_009014197.1
GIIEKKRRDRINQCLMELKRLVPAAFEKQGSTKLEKAEILKMTVDHLKMTQATTAN


>Aca_XP_005104468.1
PLMEKRRRARINDSLTQLKSLVIHSSKKDSSQFNKLEKADILELTVKHLRNLQNQQQQ

>Aca_XP_005109821.1
LLAEKKRRARINNCLMQIRDIVCEGDEDKETDLDKMEKAEILEKTLEVLTRLRTETGS

>Aca_XP_012935276.1
RIIEKRRRDRMNNCLADLSRLIPSSYHKQGQGRIEKTEIIEMAIKHINMLQQRVDE

>Aca_XP_012940775.1
QIIEKRRRDRINTSLTELRRLVPSAFEKQGSAKLEKAEILQMTVDHLKILHQKGIN

>Aca_XP_012945161.1
PLVEKKRRARINGCLGQLKTLILTAMKTEGAQVSRLEKADILEMTVKYLRHVQSQSVR

>Ech_RUS72576.1
LLAEKKRRARINNCLVQIRDLVCEGEDEKDSDIDKMEKAEILEKTLEVLTRFRREYNT

>Ech_RUS81509.1
PIMEKRRRARINASLAELKSLLLEAIRKEGARHNKMEKADILEMAVKHLRQIQRQQFT

>Ech_RUS83438.1
PLMEKKRRARINSCLSQLKSLVLQAMKKDNSQYSKLEKADILELTVKHLKNVQRFQST

>Ech_RUS85031.1
PLMEKRRRARINDSLSQLKSLVITGTKKDSSQFNKLEKADILELTVKHLRNLQNHQQQ

>Ech_RUS85462.1
PDMEKRRRARINASLAELRSLIPESVRKNNRRFSKLEKADILEMAVQYMRVLHGNSKE

>Ech_RUS87118.1
PLVEKKRRARINGCLGQLKSLILSAMQTEQGAQVSRLEKADILEMTVKYLRHVQRQQGG

>Ech_RUS87300.1
GIIEKRRRDRINTSLSELRRLVPSAFEKQGSAKLEKAEILQMTVDHLKILHQKGIN

>Ech_RUS91494.1
RIIEKRRRDRMNNCLADLSRLIPSSYHKQGQGRIEKTEIIEMATRHIMMLQQKLDE

>Bgl_XP_013067329.1
GIIEKRRRDRINTSLSELRRLVPSAFEKQGSAKLEKAEILQMTVDHLKILHQKGIN

>Bgl_XP_013075104.1
LLAEKKRRARINNCLVQIRDLVCEGDNDKDTDLDKMEKAEILEKTLEVLTRLRHDYSG

>Bgl_XP_013087343.1
MVINRRYTKLEKADILEMAVRYLRQLK

>Bgl_XP_013088081.1 
MMEKKRRARINSCLTQLKTLVLEAMKKDNSQYSKLEKADILELTVKHLKNVQRYQGN

>Bgl_XP_013088757.1
PLVEKKRRARINGCLSQLKSLILGAMQTEGAQVSRLEKADILEMTVKYLQHMQHQQLT

>Bgl_XP_013095166.1
PLMEKRRRARINDSLSQLKSLVIQSSKKDSSQFNKLEKADILELTVKYLRNLQSQQQE

>Bgl_XP_013080510.1
RIIEKRRRDRMNNCLADLSRLIPSSYHKQGQGRIEKTEIIEMAIKHINLLQQRVDQ

>Lgi_XP_009045357.1
VIEKRRRDRINNCLMELSQAVPSVFAKQSSGKLEKAEILEMTVEYLRTIQRTESG

>Lgi_XP_009046688.1
GIIEKRRRDRINSSLTELRRLVPSAFEKQGSAKLEKAEILQMAVDHLKMLHQKGIN

>Lgi_XP_009049759.1
PLVEKRRRARINDCLGELKTLVLQAMKQDSAQISRLEKADILEMTVKYLHHVQRQQSN

>Lgi_XP_009053062.1
HVAERNRRAKINCYLEEIEKLITPSLSQFTANTKLEKAEVLERTVEYIKQNKTSELN

>Lgi_XP_009053615.1
PIMEKKRRARINASLSELKSLLLEVIKKEGSRHSKMEKADILEMTVKHLRQLQRQKFT

>Lgi_XP_009057811.1
PLMEKRRRARINECLVELKSLVLQALKKDSTQYSKLEKADILEMTVKHLKLLQRQQMA

>Lgi_XP_009058074.1
PLIEKRRRARINECLMQLKNLVLKATSSEMARTGKLEKADILEMTVEYLKKINNPNCK

>Lgi_XP_009058075.1
PLMEKRRRARINSCLTQLKSLVLQAMKKDSSQFSKLEKADILELTLKHLRALQRQQIQ

>Lgi_XP_009058863.1
QVAEKRRRQRMNETLLKIKDLVFNEETSHLMEADNQKIEKTEILEKTITTIHEIKRKREI

>Lgi_XP_009064532.1
LLAEKKRRNRINEYLNQIKSLLTEDQNVKTDLGENKMEKVEILESAVEFIKKTKYSPDVKD

>Lgi_XP_009064533.1
LLAEKKRRNRINECLNQIKSLLTEDQDVKTDLGENKMEKVEILESAVEFIKKTKYSPDVKD

>Lgi_XP_009064534.1
LLAEKKRRNRINEYLNQIKSLLTEDQNVKTDLGENKMEKVEILESAVEFIKKTKYSPDVKD

>Lgi_XP_009064535.1
LLAEKKRRNRINECLNQIKSLLTEDQNVKTDLDENKMEKVEILESAVEFIKKTKCSPGV

>Lgi_XP_009053558.1
RIIEKRRRDRMNNCLSDLSKLIPHGYIKQVNINTRNRDIQDLSCC

>Cgi_XP_011426791.1
PVTEKRRRDRINKCLVQLKNIVMRATGKDEKRFAKMEKADILEMTIGHLIEMHQQNIG

>Cgi_XP_011426827.1
PVTERRRRDRINKCLVQLKNIVMRATGKDEKRFAKMEKADILEMTIGHLIEMHQQNIG

>Cgi_XP_011434420.1
PQTERKRRERINKCLGQLKCLVFRATGKDEKKYPRLEKADILEMAVNHLYAMNAKDSQ

>Cgi_XP_011442866.1
PQTERKRRERINKCLGQLKCLVFRATGKDEKKYPRLEKADILEMAVNHLYTMNAKDSK

>Cgi_XP_011434419.1
PQTERKRREKINKCLGQLKCLVFRATGKDEKKYPRLEKADILEMAVNHLYTMNAKDSK

>Cgi_XP_011456332.1
PMIERRRRERINECLNQLQTLISQLDKDKPKIGKSNKLEKADILEMTVDFVKRSHPTTSKEE

>Cgi_XP_011456334.1
PIMEKRRRARINNCLTQLKSLVLESMRKDSSQYSKLEKADILEMTVKHLRNLQRNQLA

>Cgi_XP_011456335.1
PLMEKRRRARINNCLVQLKSLVLQAMKKDTTHYSKLEKADILEMTVKYLRSLQRRQMT

>Cgi_XP_011418427.1
PVMEKKRRARINASLAELKSLLLDVMKSEGTRQNKMEKADILEMTVRHLRQLQRQQFS

>Cgi_XP_011418430.1
PVMERKRRARINASLAELKSLLIEVIKAEGTRQNKLEKADILEMTVRHLKTVHKNKTT

>Cgi_XP_011446705.1
GVIEKRRRDRINNSLSELRRLVPTAFEKQGSAKLEKAEILQMTVDHLKLLHQKGLN

>Cgi_XP_011454244.1
KIIEKRRRDRINSCLSELSQTVPAAFSKQTSGKLEKAEILEMTVDYLRAIQATEIG

>Cgi_XP_011423628.1
RIKEKRRRDRMNDSLGELSRLIPANYVKQGQGRIEKTEIIEMASKHIRHLQNLNNF

>Cgi_XP_011423478.1
RIIEKRRRDRMNNCLAELSRLIPANYLKQGQGRIEKTEIIEMASKHIRHLQNLNNF


>Cvi_LOC111099184
PIMEKRRRARINHCLTQLKSLVLESMRKDSSQYSKLEKADILEMTVKHLRNLQRNQLA

>Cvi_LOC111120884
KIIEKRRRDRINSCLSELSQTVPAAFSKQTSGKLEKAEILEMTVDYLRAIQATEIG

>Cvi_LOC111131773
GVIEKRRRDRINNSLSELRRLVPTAFEKQGSAKLEKAEILQMTVDHLKILHQKGLN

>Cvi_LOC111132221
PITEKRRRDRINKCLVQLKNIVMRATGKDEKRFAKMEKADILEMTIGHLVEIHQQKIGKR

>Cvi_LOC111132222
PITEKRRRDRINKCLVQLKNIVMRATGKDEKRFAKMEKADILEMTIGHLVEIHQQKIGKR

>Cvi_LOC111132480
PVMEKKRRARINASLAELKSLLLDVMKAEGTRQNKMEKADILEMTVRHLRQLQRQQFS

>Cvi_LOC111133867
QIMERKRRGRMTTCLAELKSLLTEVIKTEALGTKQSKIEQADILDMTVRYLRGVKLNKSCEN

>Cvi_LOC111135582
PLMEKRRRARINNCLVQLKSLVLQAMKKDTTHYSKLEKADILEMTVKYLRSLQRRQMT

>Cvi_LOC111138134
PQTERKRRERINKCLGQLKSLVFKATGKDEKKYPRLEKADILEMAVNHLYALNGKDCN

>Cvi_XP_022302549.1
RIIEKRRRDRMNNCLAELSRLIPANYIKQGQGRIEKTEIIEMASKHIRHLQNLNNF

>Cvi_XP_022301976.1
RIIEKRRRDRMNNCLAELSRLIPANYIKQGQGRIEKTEIIEMASKHIRHLQNLNNF

>Mye_XP_021340917.1
KVIEKRRRDRINACLSELSQTVPAAFSKQNAGKLEKAEILEMTVEYLRAVQTTEIG

>Mye_XP_021342518.1
PIMEKRRRARINASLAELKSLLLEVMKKEGARQNKMEKADILEITVRHLRTLQKQQFS

>Mye_XP_021350063.1
PMMEKKRRARINHCLTQLKSLVLEAMKRDSAQISKLEKADILEMTVNYLRNTQHQQQQ

>Mye_XP_021355435.1
PLTERKRREKINNFLSQLKSLILQKTDRQENEHCRLEKADILEMTVQYLQNGTSSVHS

>Mye_XP_021356185.1
GVIEKRRRDRINNSLSELRRLVPSAFEKQGSAKLEKAEILQMTVDHLKLLHQKGMN

>Mye_XP_021363795.1
PLMEKRRRARINSCLLQLKSLVLQAMKKDTSHYSKLEKADILEMTVKHLRALQRRQIT

>Mye_XP_021364693.1
PVMEKKRRARINSCLSQLKTLVLEAMRKDSSQYSKLEKADILEMTVKHLRNLQRQQMS

>Mye_XP_021371008.1
RIIEKRRRDRMNNCLSDLSQLIPSNYLKQGQGRIEKTEIIEMATRHITHLQNLNKL

>Mye_XP_021372905.1
PLIEKRRRERINDSLQQLHDMVTQLDRQTKIGRPVKLEKADILEMTVEYVKSFNSQEMS

>Cfa_CF43523.5
RIIEKRRRDRMNNCLADLSRLIPSNYLKQGQGRIEKTEIIEMATRHITHLQNLNKL

>Cfa_CF55315.5
KVIEKRRRDRINACLSELSQTVPAAFSKQNAGKLEKAEILEMTVEYLRAVQTTEIG

>Cfa_CF57753.3
PLTEKRRRERINDSLQQLHDIVTKLDNQTKVSYPLLIGRPLKLEKADILEMTVDYVKGFKSQVLD

>Cfa_CF59079.39
PMMEKRRRARINSCLLQLKSLVLQAMKKDTSHYSKLEKADILEMTVKHLRTLQRRQIT

>Cfa_CF59079.38
PIMEKKRRARINSCLSQLKTLVLEAMRKDSSQYSKLEKADILEMTVKHLRNLQRQQMS

>Cfa_CF20445.6
PIMEKRRRARINASLAELKSLLLEVMKKEGARQNKMEKADILEITVRHLRTLQKQQFS

>Cfa_CF64955.1
PMMEKKRRARINHCLTQLKSLVLEAMKRDSAQVSKLEKADILEMTVNYLRNTQHQQQQ

>Cfa_CF63447.3
GVIEKRRRDRINNSLSELRRLVPSAFEKQGSAKLEKAEILQMTVDHLKMLHQKGLN

>Pma_10019999
SEIEKRRRDKMNAYIAELSSMLPMCNAMNRKLDKLTVLRMAVQHLKSLRGL

>Pma_10000662
GVIEKRRRDRINNSLSELRRLVPSAFEKQGSAKLEKAEILQMTVDHLKILHQKGIN

>Pma_10022584
PLMEKKRRARINSSLSELKSLLQDVIKEEGARHNKMEKADILEMTVRYLRRVQQQRCS

>Pma_10022586
PIMEKRRRARINASLAELKSLLLEVMKSEGTRQNKMEKADILEMTVRHLRQLQHQQIS

>Pma_10012161
PLTEKKRRDKINKCLVQLKNIILRAKGKEEKKFARLEKADILEMTLSHLMEIHGQTDR

>Pma_10020900
KVIEKRRRDRINNCLSELSQTVPAAFSKQSSGKLEKAEILEMTVEYLRAIQATEIG

>Pma_10029931
RIIEKRRRDRMNNCLAELSRLIPSNYLKQGQGRIEKTEIIEMASKHIRHLQNLTNF

>Obi_XP_014767679.1
GIIEKRRRDRINNSLSELRRLVPTAFEKQGSAKLEKAEILQMTVDHLKVLHQKGLN

>Obi_XP_014772623.1
PIMEKRRRARMNASLAELKALLLEVMKKEGARHSKMEKADILEMTVKHVRQLQRQHFS

>Obi_XP_014781134.1
KVIEKRRRDRINNCLAELSQTVPAAFAKQLITCNTIHYKS

>Obi_XP_014773539.1
RIIEKRRRDRMNNCLADLSRLIPANYMKQGQGRIEKTEIIEMAIRHIKHLQNIHRS


>Ovu_XP_029635006.1
RIIEKRRRDRMNNCLADLSRLIPANYMKQGQGRIEKTEIIEMAIRHIKHLQNIHRS

>Ovu_XP_029638240.1
KVIEKRRRDRINNCLAELSQTVPAAFAKQSSGKLEKAEILEMTVEYLRAVQATEIG

>Ovu_XP_029657891.1
LMMEKRRRTRINNCLSELKTLVLKALKKDGEQFSKLEKVDILEMTVKYLRFLHQQQQV

>Dme_NP_524509.2
PLLERKRRARINKCLDDLKDLMVECLQQEGEHVTRLEKADILELTVDHMRKLKQRGGL

>Dme_NP_524505.2
PMLERKRRARINKCLDELKDIMVECLTQEGEHITRLEKADILELTVEHMKKLRAQKQL

>Dme_NP_536753.1
PLLERKRRARINKCLDELKDLMAECVAQTGDAKFEKADILEVTVQHLRKLKESKKH

>Dme_NP_524504.2
PMLERKRRARINKCLDELKDLMVATLESEGEHVTRLEKADILELTVTHLQKMKQQRQH

>Dme_NP_525094.1
PMMERKRRSRINRCLDFIKDLLQEVSHLDGETMAKMDMGDVLELAVHHLSKKNCP

>Dme_NP_524503.2
PLLERKRRARMNLYLDELKDLIVDTMDAQGEQVSKLEKADILELTVNYLKAQQQQRVA

>Dme_NP_524511.1
PLLERQRRARMNKCLDTLKTLVAEFQGDDAILRMDKAEMLEAALVFMRKQVVKQQA

>Dme_NP_524513.1
PMLERQRRARMNKCLDNLKTLVAELRGDDGILRMDKAEMLESAVIFMRQQKTPKKV

>Dme_NP_476923.1
PIMEKRRRARINHCLNELKSLILEAMKKDPARHTKLEKADILEMTVKHLQSVQRQQLN

>Dme_NP_523599.1
PLMEKRRRARINQSLAILKALILESTKTQNAKNGEGQAKHTKLEKADILELTVRHFQRHRNLDDP

>Dme_NP_523977.2
PIMEKRRRARINNCLNELKTLILDATKKDPARHSKLEKADILEKTVKHLQELQRQQAA

>Dme_NP_523657.1
GVIEKKRRDRINSSLTELKRLVPSAYEKQGSAKLEKAEILQLTVEHLKSLQSKTLD

>Dme_NP_524775.1
RIIEKRRRDRMNSCLADLSRLIPPQYQRKGRGRIEKTEIIEMAIRHLKHLQSECQQ

>Ame_XP_001120327.2
PMLERKRRARINRCLDELKDLMVTALQAEGENVAKLEKADILELTVRHLHTLRAARRL

>Ame_XP_003249471.2
PLLERKRRARINKCLDELKNLMIDALETEGEDISKLEKADILELTVRHLQRLQGSRSS

>Ame_XP_001120814.2
PIMEKRRRARINQCLDELKSLILEAMKKDPARHSKLEKADILEMTVKHLQAVQRQQLS

>Ame_XP_006559646.1
PLMEKRRRARINQSLAALKALILDSARLENTKHSKLEKADILELTVRHLQRQRSLAQP

>Ame_XP_393948.3
PIMEKRRRARINNCLNDLKTLILDAMKKDPARHSKLEKADILEMTVKHLETLQRQQVA

>Ame_XP_026299131.1
GMIEKKRRDRINASLGELRRLVPAAARDPHSGKLEKAEILQLTVEHLRTLRNKGPE

>Ame_XP_026300267.1
RIIEKRRRDRMNNCLADLSRLIPAEYLKKGRGRVEKTEIIEMAIRHMKHLQGLRQE


>Sko_NP_001158466.1
PIMEKRRRARINESLSQLKTLILDAMKKDSSRHSKLEKADILEMTVKYLQNVQRQQMG

>Sko_XP_006811443.1
KLIEKKRRDRINKYLNELCHLIPATANRKGKMEKAEILHHAVKHIRYLQSRTVP

>Sko_NP_001158467.1
GIIEKRRRDRINNSLSELRRLVPAAFEKQGSAKLEKAEILQMTVDHLKMLHAKGAC

>Sko_NP_001161564.1
KVIEKRRRDRINNCLSELSQTVPAAFAKQTSGKLEKAEILEMTVEYLRAIQRSGLA

>Bbe_XP_019637861.1
PIMEKRRRARINESLTELKTLILEALNKDSSRHSKLEKADILEMTVKHLRNLQRQQMA

>Bbe_XP_019637894.1
PIMEKRRRARINDSLNQLKTLILDALKKDSSRHSKLEKADILEMTVKHLRNLQRQQIA

>Bbe_XP_019637880.1
PIMEKRRRARINDSLNQLKTLILDALKKDSSRHSKLEKADILEMTVKHLRSLQRQQLA

>Bbe_XP_019628064.1
PIMEKRRRARINDSLNQLKTLILDALKKDSSRHSKLEKADILEMTVKHLRNLQRQHVA

>Bbe_XP_019628076.1
PIMEKRRRARINESLNQLKTLILDAQKKDSSRQNKLEKADILEMTVRYFRDMRRHQLA

>Bbe_XP_019628086.1
PLMEKRRRARINNSLNELKKLILDTYKNDVNSSSHSKLEKADILEIAVKHVRSLQRQQMA

>Bbe_XP_019641636.1
GIIEKRRRDRINNCLAELRRLVPTAFEKQGSAKLEKAEILQMTVDYLKMLAAKGYH

>Bbe_XP_019647772.1
KVIEKRRRDRINQRFEELRGLVPTARNSQGVKNDKVDLLHMTIEHLKTLTGRTSP

>Bbe_XP_019633323.1
KNIEKKRRDRINSSLTALKSIIPECKAYGKKKLDKAEILEMTLSYLDKIHSSGFT

>Bbe_XP_019627214.1
KNIEKKRRDRINSSLTALKSIIPECKAYGKKKLDKAEILEMTLSYLDKIHSSGFT

>Bbe_XP_019633783.1
RIVEKRRRDRINDCLANIRELLPEELVRQKSCGKAEILELTLMHMKHLQKQVQA

>Dre_NP_571155.1
PLMEKKRRARINKCLNQLKSLLESACSNNIRKRKLEKADILELTVKHLRHLQNTKRG

>Dre_NP_571154.2
PIMEKRRRARINESLGQLKTLILDALKKDSSRHSKLEKADILEMTVKHLRNMQRAQMT

>Dre_NP_571948.1
PIMEKRRRARINESLGQLKTLILDALKKDSSRHSKLEKADILEMTVKHLRNLQRVQMS

>Dre_NP_001116717.1
PLMEKRRRARINDSLNHLKTLILPLVGKDASRYSKLEKADILEMTVRFLRDLPSSSAK

>Dre_NP_001038818.1
PLLEKKRRARINDSLDRLKALILPLTGKDNCRYSKLEKADILEMTVRFLTDIQTTPSK

>Dre_NP_955918.3
PLIEKKRRERINSSLEQLKGIMVDAYNLDQSKLEKADVLEITVQHMENLQRGHGQ

>Dre_NP_001353719.1
PVVEKMRRDRINNCIEQLKSMLEKEFQQQDPNAKLEKADILEMTVVFLKQQLRP

>Dre_XP_021324225.1
PLMERRRRARINACIRELRTLLIQAHATPRIQSSKLEKAEILEFTVRHLRTLHCPTTG

>Dre_NP_001099062.1
PVVEKMRRDRINNCIEQLKSMLEKEFQQQDPNAKLEKADILEMTVVFLKQQLRP

>Dre_NP_001159638.1
PLIERKRRERINLCLDQLRETVVAVFKPDQSKLEKADILEMTVKHLQNIQSSRVS

>Dre_NP_997726.1
GIIEKRRRDRINNSLSELRRLVPSAFEKQGSAKLEKAEILQMTVDHLKMLHAAGGK

>Dre_NP_571697.2
GIIEKRRRDRINNSLSELRRLVPTAFEKQGSAKLEKAEILQMTVDHLKMLQATGGK

>Dre_NP_859425.1
GIIEKRRRDRINHSLSELRRLVPSAFEKQGSSKLEKAEILQMTVDHLKLLHAMGGK

>Dre_NP_996948.1
KVIEKRRRDRINRCLNELGKTVPMALAKQNSGKLEKAEILEMTVQYLRALHSADFP

>Mmu_NP_032261.1
PIMEKRRRARINESLSQLKTLILDALKKDSSRHSKLEKADILEMTVKHLRNLQRAQMT

>Mmu_NP_001288734.1
PLLEKRRRARINESLSQLKGLVLPLLGAETSRSSKLEKADILEMTVRFLQEQPAT

>Mmu_NP_032263.2
MEKKRRARINVSLEQLRSLLERHYSHQIRKRKLEKADILELSVKYMRSLQNSLQG

>Mmu_NP_001357684.1
MRRDRINSSIEQLKLLLEQEFARHQPNSKLEKADILEMAVSYLKHSKAFAAA

>Mmu_NP_062352.1
PLVEKKRRARINESLQELRLLLAGTEVQAKLENAEVLELTVRRVQGALRGRARE

>Mmu_NP_149030.2
PLVEKRRRDRINRSLEELRLLLLERTRDQNLRNPKLEKAEILEFAVGYLRERSRVEPP

>Mmu_NP_034553.2
GIIEKRRRDRINNSLSELRRLVPSAFEKQGSAKLEKAEILQMTVDHLKMLHTAGGK

>Mmu_NP_038932.1
GIIEKRRRDRINNSLSELRRLVPTAFEKQGSAKLEKAEILQMTVDHLKMLQATGGK

>Mmu_NP_038933.2
GIIEKRRRDRINSSLSELRRLVPTAFEKQGSSKLEKAEVLQMTVDHLKMLHASGGT

>Mmu_NP_776150.2
KVIEKRRRDRINRCLNELGKTVPMALAKQSSGKLEKAEILEMTVQYLRALHSADFP

>Hsa_NP_001019769.1
MEKKRRARINVSLEQLKSLLEKHYSHQIRKRKLEKADILELSVKYMRSLQNSLQG

>Hsa_NP_001010926.1
PVVEKMRRDRINSSIEQLKLLLEQEFARHQPNSKLEKADILEMAVSYLKHSKAFVAA

>Hsa_NP_061962.2
PLLEKRRRARINQSLSQLKGLILPLLGRENSNCSKLEKADVLEMTVRFLQELPASSWP

>Hsa_NP_061115.2
PLVEKKRRARINESLQELRLLLAGAEVQAKLENAEVLELTVRRVQGVLRG

>Hsa_NP_005515.1
PIMEKRRRARINESLSQLKTLILDALKKDSSRHSKLEKADILEMTVKHLRNLQRAQMT

>Hsa_NP_066993.1
PVMEKRRRARINESLAQLKTLILDALRKESSRHSKLEKADILEMTVRHLRSLRRVQVT

>Hsa_NP_003661.1
RLIEKKRRDRINECIAQLKDLLPEHLKLTTLGHLEKAVVLELTLKHVKALTNLIDQ

>Hsa_NP_110389.1
RLIEKKRRDRINECIAQLKDLLPEHLKLTTLGHLEKAVVLELTLKHLKALTALTEQ

>Hsa_NP_001025058.1
KVIEKRRRDRINRCLNELGKTVPMALAKQGEPQEALAQIRSRVRSLVLSSATVPDQQALGRCEGPFLLLQSSGKLEKAEILEMTVQYLRALHSADFP

>Hsa_NP_036390.3
GIIEKRRRDRINNSLSELRRLVPSAFEKQGSAKLEKAEILQMTVDHLKMLHTAGGK

>Hsa_NP_036391.1
GIIEKRRRDRINNSLSELRRLVPTAFEKQGSAKLEKAEILQMTVDHLKMLQATGGK

>Hsa_NP_055386.2
GIIEKRRRDRINSSLSELRRLVPTAFEKQGSSKLEKAEVLQMTVDHLKMLHATGGT
