# Supplementary material for: Comparative and evolutionary analyses reveal conservation and divergence of the notch pathway in lophotrochozoa
Source: Sci Rep. 2021 May 31;11:11378. doi: 10.1038/s41598-021-90800-8 (PMC8166818; doi:10.1038/s41598-021-90800-8)
Supplement: Supplementary file 4 — Supplementary Data 4. [file 41598_2021_90800_MOESM4_ESM.fasta]

>Aja_PIK60374.1
MRICTLANLAIVPHRGIILCECEQGFTGIFARQDINECTSNPCLNDGTCLDDVQRFRCVCINGFTGETCNVNIEECSSHP
CQNGGVCSDRVNGYMCTCQNGWAGPNCEVDINECASNPCRNEATCQNLEDEYNCVCPGAINPCEENPCRYGGTCRTTDDG
FVCECEPGFTGMECETNINECDSNPCENEGMCLDSDNGFECKCPEGTSGKRCQINSNECISNPCANGAECVDEINRYSCN
CLLGYEGVDCEREIDECMSDPCQNGGTCQDSLGSFTCRCVQGFSGELCLAGVNECESFPCINGGSCTDSESSFVCTCPLG
YSGTNCEEDINECISNPCKHGATCTHGIDEYYCNCQPGYSGTNCEVNIDDCAGQPCQHGGQCVDGMNSFICHCIPPYSGI
TCQQELRPCLNHACQNGATCQPTPSYHNYTCSCLNGFKGVRCEVNRNECEVLTCRNDGECKDTFGGFECHCTPGYEGDTC
QNNTNDCDPDPCQNRGTCIDRTARYECACLAGFTGKDCEIDIDECASNPCQGQATCQDYVNSFSCQCPLGYSGIFCQSND
NDCSASSCLHGGTCVDGVNSFTCSCESGYTGPNCEVEVNECESSPCQNGGTCKDMALAFQCVCPQGYQGPTCNSVVRWCE
VEGLNPCENGTCRQEAHLFACDCNENWAGELCDVPKQSCLSTAREKDIDISEICNGHGTCFDTEDAHNCRCSNGYHGSYC
QFDIDECASQPCRNGGTCHDEVGRYLCSCINGFDGANCENNINDCESNPCQNGGNCFDQINGYRCSCPVGTYGPNCQHNA
NNCDSTLCLNGGSCIDMVGSFRCECPPGFEGNMCEGDVNECHNGPCFEPGIVKCLQGNNNYTCVCRSGYTGLHCDHVTTA
ACSSSPCQNGGICQTAGDSFSCKCAVGFEGDRCESCSCMNGGYCLENQCHCPDGFTGPRCETVSTSTKPPGGVVTQEKVT
CKPECDNRRKGDHCMIGCNTTECSWDHHNCVYEENKEEFCPDPCSNLEHSGQCQDCSKEACAANSQSCPGDIHCKNDSFC
INHYNDGLCDSVCNNVACRNDGTDCSPPQFVGVIIIFVLCPRGAQRAEISKEFLRFVSDLLRTVVVFVKEDGVDKILTWD
GVGEALSFRKKRASSSGGSAAYLKIDNSNCEEFGYYCYNDPENAVDIINGLQKGGNIPDNKFGIEKNPNDPSRTSKRNGP
YGIEDAPPLQCDGHIGGADWESQTSLDTIPPDRKKFKNARGAAVAVEDGIRAKPWTTGLGAQPGTPLTPPETEHDRRMYL
GIDADLHSESSSDSEGTVLHEIVWKCKKRYLTQESAVMEIEKHFRQKVDVNARCHSGDTALHLAAMHNLPKICTKLLEKA
DVNAEDDTGRTPLHKAIETESHEAFTTLIQQRHTCVDKNKGITPMICAVRLSDIPMLRALLDAKADTESTDAKGKTALHW
AAAVNNFEAVKMLIEKGANKDAKDYRDQTPLFHGASEGSCESIQHLLQHGANPSILNDMQESPLDAAMQRHFEDIVNLFN
QMAQHPAANGTMNHMHDPYRKKPKKTKAASKMDPMNGHDMINGQHQKQRKKRKKRAEVAEDALNTLSPPNSLDSPQSVNH
TPPPLYATQRMVGPNFEQGMFVANAHMIPLEYSDRHAMGPGIQHSPCREALECESPEGHMNIGQMGCYGSSRPQHMGPGE
RRVLYTDSAMPQMMQQASNTQPLVLSPSRSDCEYRTHRSPNRGQAPQPPSYQQSPASMQPSTPHCEVPRAQANSPVGGGE
MQQIQNNHMYVGSPGQTQLLHYPTPPSNHSMGAPMSTGNSPMQQQTQQGYPEILTPSPEAVDRWSSSPHKSPIAADWSVP
DGISSSPARGECPAVDMANLPTNHYHHQYTQKTAYL

>Hdh_T07122
CPDDYVGEFCQDLNPCRANLCMHNSTCTVVQRADEAPRGVCQCKIGFQGTLCEMVDSNSA
CVSSPCQNGGSCSNINSLSDFTCRCMPGYRGRYCELDDHCASMPCRNDGRCTSSSYGFTC
ECTRGFRGKTCMDDLDECTENSNLCLNGGRCQNTYGDYECECPERYTGRHCAERYIPCRP
SPCQHGGTCTKTDELQYQCTCLAGFRGRNCQINVDDCVNNRCNNGSTCIDGVDSYTCHCP
PTYKGTYCDIDIDECLEQPSICRNGATCMNQPGGYQCICVNGWNGTDCGENIDDCKESPC
YNGGTCRDRVGYFFCECPKGKTGLRCHLEDACESSPCHAGASCETSPIDGNHKCTCKRGW
KGTFCDKDINECEESYEGPCEHGSTCENTPGSFRCICQTGFTGQYCEVNINECASNPCQN
DGTCLDMNGEYKCICMPGFTGDNCERDIDECASRPCHNDGYCEDLENNFKCTCLPGFQGH
TCSININECESDPCLNGATCNDRRDAYSCTCLPGFRGDHCEENINDCANVNCTFGKCIDG
RETYHCQCISGYTGTHCEQEINECDSNPCKFGATCYDLTNSYECRCQMGTSGRNCEKNNN
ECSSNPCRNDANCIDGINSYTCHCKPGFTGEHCERDINECESNPCSNGGICKDEENGFLC
DCPPGYFDALCLSDVNECASDPCLHGGQCIDGVNRFDCRCPQGYGGYNCESNINECMSNP
CQHGGACKDYLNGYTCECRPGWSGTNCETNINDCISNPCVHGRCVDQNDNYFCHCEVPYT
GKNCEVEMNPCAASPCRNAVQCVPTNSYQDFECTCTTGYTGRHCDQDIDECAEQPPCLNG
GTCQNTNGSFICHCPPGYEGDQCDLNPDDCKPLSFGGHHCKDDINECASMPCMNGGTCTD
YVNSYTCTCQPGFSGIHCQNNDNDCTATSCLYGGTCVDKVNHYQCLCAPGYMGSNCQQHI
NPCDSNPCLNAATCNNVDGDFACYCPYGFTGPRCEEFLDWCSQSPCKNNGNCVQQANQYK
CVCPLGWKGAHCDVSEVPCDTAAKQRGTTRDKLCHNGGTCHDTDNYHTCKCQTGYTGSYC
EVELNECASQPCQNGATCEDLVGRYTCRCANGFQGQNCEFNIDDCATNPCVNGGTCHDAV
GDFHCSCPPGTLGFLCEIDEVDCLPNTCHNGGTCKDEIGTYKCMCPPGFVGTKCEGDVNE
CLSSPCLDSGTQDCVQLNNSYRCDCKHGWSGQRCDQPITCHQQPCQNSGTCSQDNGGTIR
CDCRDGYTGNYCELTSSACDSSPCLNGATCKPTPTGYTCTCPPGASGSKCGEDVVLECQS
NPCFNGGICHEDIGFYRCQCPRTYTGSRCEYYLPEATTQAIDEPWRRCLELGCPDKANNG
QCDTECNMHACDYDGKECSYGMKPWANCTQARDGVYCWKVFKNGICNPQCNNQDCLYDGF
DCQEDIKECNPFYDQYCRLNYHNGHCDQGCNTADCEWDGLDCDNNPPKLAQGTLVIIVLV
SPGHFRNISTMVLRNLSHILRAVLRIKKDAEGQEMIFPWKQEEEDANSRVKRYIESLLKM
QASKRDKRSLLTGTKVYLEIDYRKCYEISPENCFNSANPAAQFLAAALKEGGDVGVPIAS
VSAEDASGPGTSPSMTFVYIVIACGAILLFTLAVIIVISRRTERAVTWFPEGFFRRNEAT
KPRARNRKCPDGEEMHEVQKGSHQSQLDKMDANENHTSPPLSSDCWEDEDEEQPQRKRQK
IERHCGESDQAACMDFDQGDTRQWTQQHLDAANIPKPSILALTPPQGEDLMDNKDVDVRG
PDGFTPLMLASFRGGGLETGCDEDSGSGSGESGEGEERSADVITSLLMQGAAINAQTDRT
GETSLHLAARYARADAAKTLLDASADPNTQDSTGRTPLHTAVAADAQGVFQILLRNRSTN
LNARMHDGTTPLILAARLAIEGMVEDLINADADINAADNNGKTALHWAAAVNNRDATLTL
LQHSANRDAQDNKDETPLFLAAREGSYETAQILLDHFANRDITDHMDRLPSHVAYERRHH
DIVQLLEEYKVNSPTAGVHLANGGVPSPSISFMPHMSGKHGKQKGRKNAKTHGPMSPQSG
KPNGLAQGQKSKSRKKKSTPTSNESSSVGTVSPGTSLDSSQSPQSYDLTSPRYENTVVAM
PQPHIHSLDDGQMGTLQQPLNVSDMTVMSNHYRSSAAMDQELGWLDPHHPQPHQIPSTNS
TPNTQPGGSPIAHGIPSPIKPKNLPTSPRHIQAMQQHAQQNRVQSNAMGRSQGGTEYTFP
ANDGHHAISAIYPGSDVCPKYSNTQQQQQQQQQQQQQQQQQQQYPAYNTMNIEPFPTPPS
HHSQMSSDSPPQHQMSTFLPDHFPTPSPDSPGQWSSSSPHSAHSDWSEGISSPVQPIVPS
RNKRTADAVYI

>Scl_XP_039270515.1
MDLPQFRIIFQAAIFLPFLFVYASGCSSNADCTSGQICISSVCSVSPCASSPCDNSGTCGVVATSSTDYTWQCSCPSTYM
GTTCSDYNYCHSNPCNHGTCTVVSNSFECTCTDGYYGDTCANDKDECSDNPNLCANGGNCINVDGSYSCDCLTGFEGTHC
EDNTDDCIGNECAAGSTCVDELNDYFCVCAEGWTGTHCKEDMDECNDGTTRCMNGGTCINTEGSFSCNCVNGWSGDDCSE
NIDDCSSAACFHNATCIDKVGTFVCVCVPGKTGILCHLDDACISNPCANGSTCDTNPITGHWMCSCPDGYTSKSCDVNIN
ECEIGENPCEHDGQCIDTEGSFECDCADGYTGPRCETNINECESSPCQNDATCLDMVGKFQCVCMPGYTGLLCDIDIIEC
SSNPCMNGGTCIDEINGYTCNCASGFTGSDCSFNIDECSSIPCQNKGTCVDKANSYECECADGYAGIHCETDIDDCQTNP
CHHGTCEDGVNQYICNCNAGYTGTICQTEINECESSPCENGGTCTDNVGYFSCSCPVGTSGTRCENNPDDCVSNPCGVHG
TCVDKVNEYECNCDPGYTGTHCTDEINECESNPCLNGATCVDGINTYTCNCLPGYHGSRCSSDIEECSSNPCINGLCQED
VNQYICVCNSGYTGVNCEVEINECESNPCEHGSCQNEIGRFVCVCTPGYTGVKCETDIDECATGPCQNGGICTSGVNVYS
CNCPARYTGTNCETELTPCNPNPCNGGECTPSADYLTYTCTCIQGYEGVTCQHDINECLSSPCLNGGTCTNLSPDYKCAC
ANGFTGTNCETNIDDCSPDPCMNAGKCIDDVGTYKCLCKPGYNGFDCQFEIDECASNPCQNGGECQDYVNSFVCSCPTGY
TSLTCSRNPDDCTSSSCLNGGTCVDGDNTFTCECPSGYTGDKCQNEISACLSVSCLNGGTCYVDSGTARCACGIAYEGTY
CGNLIDLCADASLCKNRATCSQNGADFTCSCVTGYTGVYCDMEEVSCEQAATNRGVAVSALCSNHGDCRDTTTAHECTCD
PGYTGSYCNIDINECALQPCLNGATCIDLINSYSCTCDAGYTGENCEQNIDECASSPCKNGGTCVDMVNAVHCSCLAGTA
GIFCEVNVDDCTDDSCYHGGQCIDGINGFTCNCLSGYVGSRCEGDVNECLSNPCNAAGTTECIEGENSFTCVCSVDYAGT
LCDVKLGSCAINPCENGGTCTDNSYDPKGYFCSCSSGYYGINCQHQYSSCGDSHICYNNGVCVNDACECTSNYYGDYCEK
ARVEDKTCSNPNCAQVKNNGVCNSDMNCTTHECDYDGTDCTFGNANPWELCSPEYECWNLHKNGHCDEHCNTQECLLDGM
DCSTPIGDCNPKYEVYCTDNFNNSYCDEGCNNADCGWDGDDCNQYPEQYALGILVIQVGNMTPADVWTRKEELSIEFGKI
LHTQMKMIAVNVVTVEISRKKRSLFDEAYDSMTSIFSRTKRATSDGESSQMEFRMDNSKCYISSGACFETASGASSFLAA
ARLTQTLEVSVDIETTGSIDEPTSEGSQHIVTYAVSGAALFAFVVVIFGVLLKRKRETGQLWRPEGFLLHKKQRREPIGQ
ADLNLKKLNKSPSPDNDTNTPFIQSFHDNGTNNHHKKYLASRQENEPLHGVQTENRKKTPECEVQSDNRKWTPQHIEAAR
ASSREVSSPLLEDNNDEIDARGPDGLTPLMIASTRGGGIEVIVDEESGEGNEGEGSENMIASLLLQGASLTAQTDRTGET
PLHLAARYARADAAKRLLDAGADANMKEQTGRTPLHVAVAADAQGVFQILLRNRATDLDAKTNDGTTPLILAARLAVEGM
VEELIGAHADVDAVDNHGKTAMHWAAAVNNIEALSALLAAGAKRDAQTEREETPLFLAAREGSYEAVRLLLDHLANRDIT
DHMDRLPRDIAQERLHTDIIQLLDEYNLVRSPMGHMDNSPLMHNNAAYIAHITKGKKQRRSNGKPDGKAARRTKKKSSTD
NNIESPNGINPNLNPHHMYNSVLLSDGQSPGSNSMSSPSTYSDSTHSPPISNAGNLPPNAYYPRVMQGSHSGGMDNHLPL
GPHPSQLSGRMIQHPRAQPHLSGSNTGLGLNLGQLQMRYNDPELQQQHLARMAHYRAQAQVPYQQIINPHPHSANSGGYP
RSSQGMAFSEMIPNLPQQQLYHMDAPSYTQQLAMNQRQQQNFVHQSKGMPRSSTGGNSYLLDKYPTPPSNSTLSPPSASF
SPHSASNNHSHGHLKTQPQPGDLSYETPSPESPGDQWSSASPRSNSDWSDSIHSPPTGPHMHAPNLHQTIHPHGGMPVSH
RGLGVRMHPPPNAAHSGKLQAA


>Aqu_ABZ79675.1
MTLARTLFLLLACMVVYSSCTCSQTCVHGTCDSANTCICDQNWFGTNCTEFACNPNNNPCLNGATCSRGEGNDFICHCAEGYSGTLCDGNDGRIPITLCNYTSSTSCGNFGTCIVDPYTGNETCVCEFGRSGPNCNEVFNYCHAYPCYNGGTCVLTSGFFTCLCPPAFNLSSTCRERNPCNGTSPCLNEGTCYSVNGANACLCPPGFSGDICNVSLSNCDPSPCVNGGMCNNTSDFTDYTCSCPPSYSGKNCQNYTDPCDGFECLNGGVCDSSQLSDDGSTYATSCNCSAGFEGERCERDIDECTRFSPCLHGATCINQYDGYQCSCAPGYNGTRCENNINDCSPVNPCQNGGKCTDGLNSFTCDCSGTGFTGLTCNVSTNTTCSSLGCFFGGNCLFDSFSNRDKCSCPEGYYGELCLFKVQTCFLTKSCSVSGTSHCSQNNDCICKTGYTGPTCNTTDPCATNQTSDPSCSCPPKLTPGECCSDCANGGTCLYLDGRKTCICPLGWGGPDCTLDVDECSTNPCQNGVCINTDGNYTCTCASGYIGRNCEEYNGSCTNSTCDNGGVCRETGEGPKCVCPHANCSSLANNSICDLHCFTPACGYDSSDCTFNGNRTTSIWSQCPFTDCRSSYKDGVCDQKCNNAPCLYDGNDCLFSLPSCPQQNITRCSGLVGNGVCDLYCNTTQCPFDTVDCAKQVYLPGTLIMILFSLPSVQFDHSHIEPFRRSLGRLINAEVEVLSYSNISKEEASMYIDNTRIDAPLSYWKVTMLINIQYCVQACPTSIEQVIRIVRASSGSVKLDDFGIVDAIEGSPPLPTSSPTTPPNNPASATSIIVIIVSVSVSILIVVLVVGVLGKRVRDNGGVGKVLKKVRSRGIWHVDGRDQTNNSGSNTQDTTDLDRRSSSPECVADSFSQTDRRGYYIWQPIKVSVDGEESGSVAVIGERGKDLRRWTPLHCEAVRFSGDNTLQDILMRDHSQLDAQGPGGFTPLMIAIVSQEKKNRHKLITVRTDSSSSSSDQSERDILMTNCAPSYSHPGAVDGMILPGHYPGHHPPHISPYSPVGILVSHCANVNITNDYGQTALHLAAKLGREDYIHILLSAKADPNIQDMWGQTALHVAIGAATPGAFKALLAYPKTSMELKSMGGVTPLIMCVKMANHPMLQQLITKNVDIAATDNEGRTAVHWAAMINNIEALKMLIKQGPDNIKDAPNGRGETALYLACREGATECVRYLLFECFANNTLMDMLDKSPLQIAYERQHADVVELLKQANQASCAMPIPPPPSSYNHKVHVSSANPMFSRANTIKMEPGLPSPHIPPSYQQSLASNLPIGMPYPLPPRNGLYPLRLLPPTTTNQGVPPMQHSDQEGGGGGPGIPRVSSIEAELEQLVSLAFTYPSPISHTTSPATQGISSFEQTSPGHSTPGEGVSPGLSHHQDYSPASSNSPSVYPVSNQTTPPASHVTTPPASHLGGAGSQPLKHLPLSTGYSQDYQPNSVSSVDQLSYNTALQSITHAHLPGGHSPPIAPMTSPDPLSLPLASSSQPNGLSPGGQGTSFTTKENHSPSTGYQCFPSPPKEVGEYCYPKPHTVDPTADIINSLTPSPEDYSSQQTSVETSSPSQYLPQHQSTVLRHYAYDYSAATYNPAQLCEGEYHQQHLPGISVSYNAHESTV
>Hvu_NP_001296638.1
MGQPRFYIAFIFTIGCWNAPLEGKQHVYYASREGASNCKSEGIMSYRGLMKKIMCTNERVGKTCENDKFC
KSNEECLCENKCEDRRCKKKVVNAQYDDQENPGFNETNVGQCKVNICDNGGSCIVTKENTTICHCASGFS
GDKCSTNIDDCFPNPCNGNGHCDDGIGRYTCKCFDGFKGINCSYSSSCRINCDSVNSNCSGNGCACKSGF
EGENCDIQINECTKNFCGLHGRCESTKNGYECVCNSSYTGPFCDKKITYCTNTSCPHGTCIEKDNGFSCK
CNDENFIGENCSISLLSNVTKCPFEECHSKFDGGVCNPKCDNPQCNWDGTDCTLGVDPWIQCKSQKNQCW
NGNGVCDRECNNMHCLFDGNDCRPKIDECPSDCAKKFGNRICDRHCDTVACGHDNKECSMNTPPKLVQGF
LVIKLRSGRSEFEANQVQLLRNLSIILNTILTIVTVETSSKFRRSSSDSAFTTITLKMDNSLCTELCFDS
PKVAASYLGARAQKKNLDLVFPIYSVSDSKLSPNTSSITHSVIIVTIITLVLVIVVVGGKKMRFRLWKFN
QDRPNVSERGEADGGEEIGLSPPHSSFGVDDYSLEGYSSAKKLKLSEEAETEVLVDTRRHFCQNHLLHQA
IIVGNIEEVIALLDRGFDANGVDDTGVSPLQKCVLRNNFDAFRLLLRRSNIDHQCQLGKTALMMSCYYKN
CCMLDELLAVGARVTLTDVNGHTALHHAALAGNANAIHILHKNNAKVDVQDILGQSPLFLAVVSISIDAV
SALLAHYANKNLGDNMDRTPLMIAKEIKHLQLVSLLSDWDGSPQSPISPTNIKVYTNGSKKRKRKDSWGR
GVGCTSNSVSFSNPPRFHYDDRSARNQFLYQRTSTDDAINPFPTPPSVTIYSPSYKDACSPNFGPNIYEL
PSPPESWSTSFSSP


>Lan_XP_013419105.1
MQPLVFWICTFFVLLRTTETEGSSPACLQTNPCNCRNGGCCTVSESNGTPHCDCGNEFVGSTCQHPNPCRPENHFCNNGGTCHVVVAGPTLTTTCTCPLGFSGSLCEIKDPRSACYNDPCHQGKCRLDGSLSNYVCDCSPGYTGRHCNQTDHCASQPCRNQGTCTNTLSGYVCTCQQGFRDGTCTTDINECAEIPNLCKNGGTCENTYGSYRCLCHPTFTGKNCSEIYRPCISDRPCLNRGSCTPTSNLTYSCSCAQGFQGTNCEINIDDCGNHRCQHGGICIDGVNDYTCNCPSHRQGRYCEQYLDPCNSHPCLHGSTCTNETDGSFRCLCVNGWEGPLCEVNKDDCANHPCFHGGTCHDKVGYFWCECPVGMTGLHCHLNDSCLSNPCSAGSNCDTSPIDGGHICSCERGFTGTNCEVDINECNEGAMDLCEHGGSCVNTPGSYYCDCRIGYSGPRCEDNINECASNPCQNDGTCLDEVGHFRCLCMPGYTGTLCEADIDECQSSPCQNHGICVDSIGQYSCQCQAGFSGPRCQINIDDCDSNPCRFGTCVDMINGYLCDCTRGFTGRNCESNIDDCVGINCNHGVCVDGYASFNCRCHPGYTGRYCESEIKECNSAPCMNNGTCTDLIPGYSCRCPLGTQGNNCEVNINECASNPCQYGSCVDQLNGYRCQCNPGFTGTHCEINIDECASNPCHNNGRCTDLINEYTCECPPGYYDLNCLSNVNECDSNPCLNGGRCIDGVDRFNCSCPRGYEGFRCQQETNECLSNPCQHSGSCIDRLGYYQCSCQPGYTGVNCESNIDDCASNPCRHGDCIDQVNAYRCVCNLPFTGRNCDVEMNPCQPNQCQNGAPCQVSADYQDFACQCLGLGYTGRFCEQDIDECALVAPCANGATCKNTNGSYACICTTGFEGRHCAVNRDDCAHDPCQNGGTCRDEIGGYTCMCVSGFGGHHCQEDVNECLSNPCQNGATCTDYVNSYTCRCQPGFSGVHCQINDNDCTSSSCLYGGTCIDLVNSFRCHCAPGYTGSNCQHKINACESQPCLNSGTCSLVAGSYKCHCPYGYTGPQCESFVDWCSLGPCQNGATCEQIGNRYQCLCKAWWTGRYCDVGLVSCAVAANTKGVSLSNLCAHGGTCRDVGNSHVCDCHPGYTGSYCETEINECESVPCQNGGTCIDGIGTYRCQCAAGYNGSQCQTDINECLPKPCYNGGTCHDLPHGFHCACRPGTLGKLCEINVVDCYSGACHNNGTCIDRVGGFECRCPPGFVGDRCEGDVNECLSDPCLSPGSQDCIQLVNDYRCDCNPGWTGRHCETLQDFCSSNPCQNNAACAGSVCICQQGYSGTYCEFHHVQCASSPCQNGGRCIPNAQSYTCECPPNFVGGGCEVDIRNECDSNPCRNNGSCLDKDGFYQCDCPPSYRGTNCQVFDPNAPGGIGEPVGPDFTTLSPLDILRLECKKLDCDNKAGNGKCDEECNKYACGYDGKDCFGVSPWQNCTVVKDDTFCYQLFNNSICDEQCNTPECLFDGFDCEPRLGECNPIFDPYCRNHYANGHCDRGCNTEECNWDGDDCLGDVPLQTADGVLVLIVRVPPDVFRNKSVDFLRNLGRLLRAVVKVKKDANGADMIYPWHPETNEVRVKRFVKDILRRFRRNDDEWTKVYLVVDLTKCIELQQECLGTADTVAQFIAAAIKNNNWKPSLDISKVSSEDGTTDVTPSTPINVAYIVIGAVSILVVALLLGVLITTTRKRKIARGVTWFPEGFFATASHKNSRKGSKTRKGPDGQEMKNFNGGHCDGQVPLDVTDNGSPDAWSDDEPPMKQKKMKMDQQGDAQVHGEDFDEMDTRQWTQQHLDAANVHNPSILALTPPQGDEHYDTKNVDIKGPDGLTPLMVAAIRGNGLEFDDESSGSGSGSGSAEGGEDEGVGNVISDLLMQGAAINMQTDRTGETALHLAARNARADAAKRLLDAGADPNTQDNTGRTPLHTAVAADASGVFQILLRNRATNLNARMHDGTTPLILAVRLAVEGMVEELMNAEADVNSTDEYGKTALHWAAAVNNVDATMVLMQNGANRDAQDNKEQTPLFLAAKEGSLEAARILLDNFANRDITDHMDRLPREIAEERMHHDIVQLLDSYGVGSPMMANGMATSPHMQNPHQQFMTPNGHSKKSKSKRSRQNSTGSSNHNNIHKGPISPDGADRTVANKPPRSRKKKTNSQSKNSQPRNLSSSTDSSPHHSLGSPGSFNELTQTFTDSCNGHLSMAQQGMHALEDMHPSCALQTGYDDPMISGYSHTSPHHLGGGGGGPDSNHLELWEQSQQQQMSQQQQQQQQQAQRLPSTGSQGSLSSMSPPLSHGSPPSVTSPVKKSFPTSPMHQLAMQQSLRMQASPPNYYNGSECSPHSSPHNYYNSDCSYGNNVPQQQTATGYRINVGIGQYPTPPSHHSQMSTESTPQRIAQVALPEHYLTPSPDSPGQWSSSSPHSAHSDWSEGMSSPGQPGMALRNSSGRPHSTEGIYI

>Pdu_CAJ38792.1
DNPCRADKCMNGGTCTVDIRTSGLRAICRCPIGYNGTMCELMDPKNICATSPCGYGGTCKLDGSLSRFKCECPPGRIGSICELEDYCASRPCRNGGDCTSLSGTYSCRCLSGYTGRNCTEDIDECQTMTPCKHGGTCQNLFGTYRCTCPVTYTGENCETTYLPCSPSPCQNGGSCIVMGSLSYECRCANGFHGTNCHINIDDCKNNLCKHGATCVDGIESYSCSCPPTFKGQYCDEDVDECSMGVNPCKNGATCQNQIGGYQCICVNGWTGKDCSENVDDCAIRPCYNGARCIDKVGYYYCDCPPGKTGLRCHLDDACVSNPCKSGANCETSPIDGKFLCSCQPGWNGDDCNLDNNECQESWRSPCEHGGTCVNTPGSYRCDCPIGFDGPRCEVNINECLSNPCFNDGTCLDESGRFQCICMPGYQGKRCEEDVDECRDQPCLNGGVCEDKIAKFTCSCPKGFTGPTCAINVNECQSRPCINGGTCQDEIDGYQCICQKGYYGKNCEQDIDDCQGVNCNNGGCIDLQDSFQCRCWEGYTGKYCDSEIDECSSKPCQHGGTCTNLVNGYECQSPKGAYGPNCEHNINECASNPCRNGASCEDGLNQYVCNCRPGFTGTLCEIDINECESNPCQNGGTCLDQINSFLCRCPRGYYDYMCASNINECESSPCMHGGRCIDGINRFDCECPIGYEGYRCQSEENLCDNNPCQHGSTCEPGLAEYRCACKNGYTGRDCETNIDNCNPNPCVHGNCLDHISGYECICDVAYSGVNCSKEMNPCEPNRCQNGAHCIPENNYEDFMCQCPIGFTGRLCAQDIDECAASNPCYNGATCENTDGSYVCWCAKGFTGRHCQTNVDDCNPDPCQNGATCHDGDADYTCHCVVGFGGRNCQQDIDECASDPCQNGASCHDYVNSYTCTCQLGFSGVNCDINDSDCTSSSCLNGGSCIDEVISYRCACSAGYTGANCQHRINPCDSRPCLNDGSCNNQDGSFECTCRFGFTGPRCDHFVNWCTQNPCRNGGRCFQRANQFECECPPNWTGPLCDVGMVNCQVAAMSKSVSLQELCQHGGTCHDSENSHFCRCHRGFDGSYCEVEIDECQSAPCKNGATCDNHQGYYTCLCPDGFQGPDCEYDIDECATSPCGYGGVCHDLVNSFVCSCPPGTMGSLCEINVNECFEGACHNNGLCKDGIGTFTCECPSGFIGPRCEGDINECLSDPCSTPGTHSCVQLINDYRCDCYPGWGGRHCNEKVDFCNSQPCKNGGTCSPGPSGPLCACRDGYTGDKCQYTNTVCKSAPCQNNGVCVPHGDDYTCECPPGVAGRNCQHDVQDECVSNPCQHGGHCQNRMGYYECMCPRLWNGFNCDVYDEFFTGGLGSPVTTPPTTPASIDKQQKMCIDNNCAEKSGNGRCDEECNLYACKFDNHECTFYVGPWQNCSAIRQGIHCYDLFKNGRCDKACNSKECLYDGFDCEDPVQECNPIYNEYCNSHYGNGHCDKGCDNAACGWDGLDCTEDTPEIAVGTLVFILKIDPMEFSKIRVGFLRDVGRLLHTVLKIKQNEGMDMIYPWPDDSYPVASELRTKRAASSKGTQVFTQLDNQKCHQECFDDTRNAAEYLAAGAQIDGLAKAYQVHSLYSADGPKPHAENPIWIILSSTLFIIIVFLLLGVLGTAVRRKRAHGTTWFPEGFRLPLGNSAPKQERDGPVGEERVVQNGQIPQSLDTTSSSDNLASGIEWDDEGPDHPQSKRFKHDPDQDDDKRQWTREHLAAACVPQPSIAALTPPQGDDQYDTSCVDVRGPGGYTPLLLASCYGGRYGSGEDENDNDVSADFITTLLSQGASINARTDQSGETSLHLAARYARADAAKRLLDVGSDPNAQDYSGRTPLHAAVAADAQGVFQILLRHRQTNLNMRMNDGTTALHLAARLAIEGTVNDLIAADADVNSVDEYGKTALHWAAAVNNLEASLVLLQHGANRDAQDSKDETPLFLAAKEGSYEVAKVLLDHFANRDITDQMDRLPRDVAVEKRHHDIVKLLDEYRVQSP
>Cte_ELT93394.1
MCPSKLTFGILCWFLGLTVALAIQSCSPNPCQNGVQCVDPAGSPGSHADPFCDCGDLYRGEYCEYDNPCREALSHCLNGARCTVDDTLSGIEAVCHCALGFEGSMCELQVAESACVSSPCQHEGRCRLDGALDRFTCDCNAGFRGELCELDDYCASQPCRNAGKCTSTSDGFRCRCLEGYTGVTCTDDVNECTQSHAPCVNGGTCDNLHGSYRCVCPPEYTGPNCEVPYVACSPSPCQNGGSCIVVASLQYECKCVTGFTGTNCEVNIDDCANHMCANGATCVDGIQEYACNCPEEWKGRYCTMDIDECAASHGPCQNGGTCQNKDGGYMCICVNGWTGKDCNINIDDCAVRPCYNGGTCHDKPGYYYCECPLGKKGNLIALGEYLRLRCHLNDACMSNPCHAGAICDTSPLDGSYICSCPPGWTGDDCTEDPNECQESWDTPCEHGGSCVNTPGSFKCDCAVGFEGPRCEHNINECASDPCQNDGTCLDARGHFTCVCMDVVLAVHHALTDAPLFWHRYTGVYCEENIDECEREPCKNGGVCEDKIGKFSCHCPEGFTGSTCMVNIDDCASLPCQNDGTCIDEINGYQCRCLTGFEGSDCELNTNDCYGIDCNQGTCRDMLGYFICQCDAGYSGQFCDSQVDECDDEPCGYGGTCRSYPGGHECQCPPGTSGSNCEHNHNECSSNPCRNGATCEDGLDQFTCNCRAGYTGPICEEDIDECMSNPCLNEGRCIDQVNGFLCDCPLGYYDYICASNVNECDSSPCINDGACVDGINQYECLCPSGYEGARCESQKDECRSNPCQHGGRCEDFLGYYICSCPPGYSGSNCQFNIDECAGNPCVHGECIDEVADYTCSCYKPFTGKNCSVEMNPCEPNQCRNLANCVPSHNYKDFTCQCQSGFTGRLCQHDINECISSNPCRNGATCQNTEGSYICQCLPGYEGRHCDVNPDDCIPNPCHNGGTCIDGIGDFTCSCIQGFGGRHCKNDIDECASNPCQNGATCRSYVNSYTCECRLGFSGVNCEVNDDDCTASSCLNKGRCIDGVNSYTCQCPAEYTGANCQYHINACDQISCLNGATCIEEAGSHRCHCPFGFTGPSCENLVDWCNQNPCHNNAKCVPMSNQFQCICEPSNSWTGALCDVPMVSCQAAAAGKGVPLNAICENGGKCRDIGNYHMCDCQPGFDGSYCATEINECASQPCQNGATCQDLIGRYHCECKPGFQGINCEFDIDECVTMPCQNGGTCHDLINAYNCSCPHGTEGFLCEINKDDCTATSCHHSGTCVDEVGGFSCRCPPGFVGPRCEGDINECLSNPCSELGTRDCVQLVNDYRCDCMDGWTGRHCNEQRDYCESEPCMNNGRCENAGSGARCQCKAGFSGDLCQYTSAHCNSNPCLHAGSCSPTEDGYECHCVPGAAGEHCEFDIVNECLSNPCDNQGTCINRVGYYDCLCPPLWNGVTCDTFDATFTGGTGQPVTPAPTTPKPLDEQQRECIEKGCEAKANNGVCDEECNSYACQYDSTECSYNVSVYKDCSAIQQGIHCFNLFRNGICDNACRSEGCLFDGFDCQPEMKRCNPFYDAYCINHYGNGYCDEGCNTEECSWDGLDCVAIQSSDSVVPGSLFVVVGIPPDEFMKVKTSFLRGISQLFRANVLIERDESGNEKIFPFPDSRTRNKRDIKIENGSMIYLKLDNSNCEGYCFHDTNSAVQYLAQSLKEGWESNVPILKVGETPKTINEPTGELLLIVVSVSACIIIVALLLGVLYTMTRKRAHGTTWFPEGFTAARRPQDGQEMKDVQQGVPSQGEEPVEEGAIAAAPEDWSDLGTPERPSAKRFKHDDEEKIIRKDDPRQWTQIHLEATGKIPNPSILALTPPQGDHLDMRDVDVRGPDGKTPLMIASLSLGRCDAESSGSGETDDVADGSAGIITDLLTQGAEINAKTDSTGETSLHLAARFARADAAKRLLDAGADPNAPDNSGRTPLHAAVASDAMGVFQILLRNRTTDLNARMNDGSSPLILSVRLAMEEMVEDLLNAKAEVNATDKYGKTALHWAASTNNVESLMLLLHHQANQDAQDDKDQTPLYLAAKEGTYEAAKLLLDQFANRDITDHMDHLPRDIAQERGHMDIVKLLDEYQAESPNLMASGYSPSAMMSTYAGHHMAKGKKKKSKASSSSYAAAMHAKDTSTISPDISKVPPHVVQLPGPKGKSRKKKSQPPPPPRRTQQNSSRGRTSSLSTASPSDSIESPPEGLIELPPSYEHACNAGQLMSMHQQQQQHQQQQQQHQQQQQHMSHPAYPVSHVVVTMPSHQHMPPQHMHPSEDLNWLDSFQHQAMPQQPQQPQQPQQPQQHMMPQQQHPEPAVTSPQSGSGASPLSNPSPLTQTTYSSPYSNQSGTSLSSQSPLYPSSQSPQEHGPPPSISPPKKMGLPLSPTHMQAMQQHAAAQHNKLRPSNTSPAVHHLPTMEEYAGLTCMGGMQSTHLGPPQPADHSQLHAMSMYQYPTPPSHHSHDATPPQHLFQQPPQHQQQQQPAHQQHQPPHHVTDYLTPSPDSPEQWSSSSPCSQSDWSIPSPPGGQLPKQHHQQQTIKKESRGPAYL

>Arg_model.g31722.t1_Notch
MCRQRNIAVLIVILTAVASVEVTGLSCHPNPCRNGVNCVMPQRGESYCNCGENYLGQYCEHDNPCRPSANLCMNGGTCVVKQNNAQRPTAQCFCPVGYLGTLCEIRDSNSACFDNPCKNGGTCQNEGVLSNYTCICPAGSRGKHCELVDYCVSQPCRNGGTCTALANGYTCTCAPGYTDTTCMQDINECAENANLCQNGGTCQNKHGSFICLCPKKYRGMYCESIFVPCLPSPCQNGGTCRQTGDLSSVCECPAGFTGANCEKNIDDCINNQCANGSTCIDGVQSYTCKCPPTHRGAFCTIDVDECLTSPNVCKNGATCMNSNGSYMCICVNGWSGADCSENIDDCAIRPCYYGGTCHDRVGSYHCECPIGKTGLRCHLDDACLSNPCNEGALCETSPINGEPICNCKKGWYGSDCSQDINECEESSVSPCEHNGICRNTRGSFRCECQKGYTGPRCEENINECHSNPCRNDGTCIDETGQFKCACMPGYTGKLCEVDIDECASNPCQNSALCVDKRASFECRCNPGFTGPTCAINEDECSSNPCRNGGSCQDNINGYKCICTPGFSGRDCELNINDCRNINCYHGNCVDLINDYRCNCDHGYTGRHCETQIDECASHPCQFGGTCTDLVNGFECKCPRGTSGRMCETNVNECKSNPCRNGATCEDGVNEYTCKCRDGYNGVQCEVNINECASNPCANGGRCTDQENGFRCDCPSGYYGARCLSDRNECSSNPCFNGGTCMDGVNRFECKCPTGYRGQVCEININECLSNPCTHGGKCVDLLGRYRCDCKLGFTGPNCEVNIDDCLSNPCIHGKCIDEENNYRCVCDVAYTGRNCDTQMDPCTPNPCRHSSRCHPSSNYQSYTCDCIQGYTGPNCQIDIDECLNSNPCVHGQCQNTDGSFFCRCDRGYEGRLCDQNIDDCNPNNCLNGGTCIDEIGTYSCSCVPGFGGNHCQSDINECASNPCRNGANCTDYVNSYTCTCRPGFSGAYCQRNDDDCTASSCLNGGTCRDGINQYTCDCAPGYTGSNCQRHINPCDSYPCLNAGNCFNKGSSFECVCLYGFSGPRCEDFVDWCSQNPCKNDGVCSQKAFEYKCTCQPGWTGHLCDVGLMSCVAAAKAKGVPVSELCQNGGQCRNDSNAHTCICQDAYEGSYCEDDIDECASNPCQNGATCHNLVGQYNCTCAKGFQGMNCEFNVDDCYNQPCYNGGTCHDLVDGYHCSCPRGTRGLLCEFNENDCFEGSCYHGGKCIDKVGGYECECQPGYVGHRCEGDINECLSNPCSSHGTQDCIQLVNDYQCKCKPGYSGRHCQQKVNFCQSNLCQNGAVCKTGPTGPYCDCPAGFSGDYCQYQSTACASRPCQNGGQCQPHSQGFICNCPRGLVGDLCEHDMDECRQNVSPCINGGTCRNKIAGYDCMCPRFYTGLRCEIYDVQATPGIGREVNTTPKTKEETEKICQQHDCASKRENRVCDEECNIFACDFDGKECSYGMTPWKNCSTLHNGSYCWQLFRNGICDEQCNSEDCLYDGFDCKEIRECNPIYNQYCSNHYANGLCDKGCDTAECGYDGLDCDQSQEKLATGTMIIFAIIPPEEFKNNSVTFLRNLGHLLHAVVRIKRDSQGNLMIFNWKVLSSLTPDLVVTGRRRRAVPTSPATPQEGSEVHLEIDNRKCTSKCFEHTETAAEFVVASLKQGWKPGLDIYRVHANKDPDESPTDLTFVFIACAAVLVIVVIVVVVLSGKRARGIQWFPEGFFLTTSQKSRNSRRRPDGEENGPKGGLPMDKVDANDNSPDCYDEDQPRAKAMKLDRDSDGKTEKCDPSHTDSRPWTQQHMEAANIPNPGIMALTPPGDENQIDCKDVNARGPDGLTPLMLASFRGGGLDVCDDESGSGSGSTEGGESDDREVITSLLMQGASINAQTDRTGETSLHLAARYARADAAKLLLDAGAETNTQDKTGRTPLHTAVASDAQGVFQILLRNRSTNLNARMHDGCTPMILAARLAIEGMVEELINADADINAVDDSGKTALHWAASVNNLEATQVLLQHGANRDSQDNKDQTPLFLAAKEGSYQTARILLDHFANRDITDHMDRLPRDVALDRRHADIVQLLDEYKMNNPQNGIQNGMNGGGMEHPFMAPTKHTKPKSRRTKLASHGGSTKDGNGKSSGAGTGQKKPRKKNVSNKIRQNGSLNEDTMSAQDSIESQHYDLQNFENGQLMFSQADLNALDKLPLPCVMTQSMRDEHSINFVGGQYHGKPSMDPSVMEGRDWLDTRGPLSQQSQGTPLSQGNLHSPPSHLSQHNSPMMLNGVAGSPVKPKNYPTSPTHMQAMHQHAQQNQRVQLSPPNEYTPFPDPHPHLESSIPLNPIYTQDIHPQKPHMPGTSPHGHQMTMVAEQYPTPPSQHSHYSSESPPQHLPASAFPEHYLTPSPDSPGQWSSSSPHSATSDWSEGISSPVQPIGQPMQMSMKKPEGIYL

>Aca_XP_012943392.1
MNSVGSYLCHCVNGWAGRHCEHNEDDCKRQPCYNGGTCHDRVGYFECECPKGKTGLRCHLEDACESSPCHAGASCETSPI
NGDPICTCKKGWRGQDCSLDVDECLETENSPCEHSGRCINTNGSYYCQCSVGFTGNFCERNINECIGEPCLNDGTCLDQT
GKYSCLCMPGFTGINCETEIDECDTPQGNPCRNGGVCEDHINRFSCSCPAGFEGRTCEININECEVRPCLNGGSCLDNIN
SYICQCQKGYSGTNCEENKDDCQGVTCENGGHCIDGLDAYTCNCQQGYTGRHCEVRVNECNSNPCQNGGSCNDQINGYEC
KCLRGTSGPNCQHNYDDCRSNPCRNKATCIDGINEYTCNCKPGYTGTHCEQDIDDCDPNPCHNEGVCTDKVNDFHCTCPL
GYNDKRCMSDVDECESNPCVNGGRCIDGYNRFDCVCPEGYTGYRCQSRINNCLSNPCQHGGSCHNNLNFYVCQCRPGFTG
TNCEININECASNPCLHGNCVDLVNGYKCHCEQPYSGKNCDVKMDPCRPNPCRNQAQCVPQNNYQNLYKCNCPVGYTGNH
CELDINECAVSNPCRNGGTCRNTQGSYVCLCKLGYEGRQCEVNQDDCEPSPCMNGGTCIDGVASYNCSCVSGFGGRHCQN
DIDECASNPCTNGATCEDYVNSYTCTCRPGYSGMHCQVNDNDCTKSSCLHGGTCIDEENHYSCNCAPGYTGSNCQSRINP
CDSNPCLSGASCFNQGGSFHCNCPFGFTGARCESFVDWCSDNPCSNGGQCLQMANDYRCECRSGWTGKFCDIRSITCKAA
AALKKVLVSDLCENGGTCFDAGNTHTCECRHGYEGSYCEKEIDECASGPCQNGATCSDRIGKYTCQCAKGFQGLNCELDV
DYCANQPCDNGGTCHDLVDNFHCSCPPGTEGLLCEINHNDCLINSCHNGGTCVDEVGGYQCVCPPGFVGKHCEGDVNECL
SNPCDPDGAQDCVQLNNSFRCDCRPGWTGHRCSMRIRCDQDPCLNGGSCRDTIQGAVCSCLVGFGGEFCGVATSSCDPDP
CLNGGVCGETATGFECMCGPGTDGVLCEIDLYDDCQVEVCLNDGVCIDKIGYYECNCPRNWNGVRCELFDKEFLGGIGRP
VSPSKETVPAICKQYNCPEKADNGQCDEECNLMECNHDNTECSYGTMPWQNCSQMVNGLYCWQVFRDGKCNSECNSPACL
YDGFDCQQPLGKCNPNYDTYCLMHYNNGHCDKGCNTAECDWDGLDCDEGNEALVSGTLFIIVLIEPEEFHKVKQEFVRQL
GHLLRVGVRIKLDVRDNEEMIYPWSGEVADTDESIVSRTRRWVEGVLDGGHEAALSRHRRAVRNGTKVYLEIDNRACYKY
ENLDCFASTDEIAKFVGAALLNKDYDPVVAVHQIGTQDPSGPDLPGLESSNTQTFVLLMCVCAGILVLTIIVIMMVSRKR
VRGITWFPEGFFSKSSDASKPARNRNGPEGEEMQDKLDKMDANDNHTSPPASNECYHEDDDEGLQIKRARIERQGKSCVD
GMDTRQWTIKHLDAANVPHSSLLALTPPQGEDGMQAISDVNVRGPDGLTPLMLASIRGGGLGEDDDSNSGSGSAEGGDSD
NNTSVDVISSLLMQGAAINAQTERTGETSLHLAARYARADAAKVLLDAGAEPNAEDSTGRTPLHTAVAADAQGVFQILLR
NRSTNLNARMHCGGTPLILACRLAIEDTVEELISADADIEATDNNGRTALHWAAAVNNVHAVLVLLKNNANKDVQDAKEE
TPLFLASREGGYETVKVLLDHYANRDMTDHMDRLPRDIAFERRHHDIVELLDSYKVASPASVHLGGGVTSPNHHHHHAAM
AGAAGYMHPGKQSKSKSRKSKNTAVKDTGSVSSPPNGMPGGLPATANGKSKSRKKKADGGDSKKSQQQQQQQQQQLQQQQ
QLPSSVSSQSQAMLHHSSSDSSPMSTISPGSYSIDSHHSPPGYETSPPRYENSGGLVLPPGVGGSDRGGSALGGRHHLED
FQVMAGHYSSPALMEHSSVDSMLSDWSLFKMQQQQQQQQQQQQQFQQKQQPQQQLAAGCAGGLANGHLGSASGNSPTHVV
GPGGGATVLGSVNHGGPAPPMKVKNLPMSPTHIQALQQHAQQQRAAHGSPHHRGNDFPNSFHLDGSGSQLPPSAAAPPPP
SVAQIYPLQHKMVQQQQQQQHHQQQQQSLQQQRAQQQQQQQQQQQQQQQSYPQTFDQFPTPPSHNSQHITDSPPQLHSTI
SSFRQDHLPTPSPDSPGQWSSSSPHSAHSDWSEGISSPVPPITHGPNPHRNKRMAEHAYF

>Ech_RUS91728.1
GFRGRNCETNIDDCANNRCHNGSTCIDKINSYECKCTDSYTGLRCHLMDACLSNPCHAGATCQTSLVDGH
HICRCEKGWRGDDCSLDVDECKESEYLISHGGRCVNTRGSYRCECKPGFQGRHCEDNINECNSNPCQNDG
TCLDETGKYSCLCMPGYQGTNCQLEVDECVTPTGNPCQNGGVCKDSINDYSCSCPDGFIGRNCETDINEC
DSSPCQNGGTCMDNLNSYTCVCKHGYSGENCAVNHNDCEGVTCVHGVCEDGLDEFTCRCRAGYTGRHCEQ
TINECSSAPCLHGGECRDLDNGYECRCPRGTAGRNCEMNYDDCADNPCHNGAECRDGINSYKCLCKPGYS
GTHCDIDIDDCATNPCHNGGVCTDLVNDFSFSWFECQCRDGYTGSRCEEQINECLSNPCQHGGTCYDHLN
YFTCACVPGYTGTQCETNINDCITNPCLHGTCIDKVNDYLCHCQASYTGKNCEQKLDPCASNPCHNSAEC
VPQNSYHTQYKCNCPIGFTGKQCEHDINECAAQTNPCHNGGTCRNTRGSYVCACVDGYEGPRCEVNTDDC
DPNPCMNGGTCLDQVGSYTCSCVAGFGGKHCLNDIDECASNPCVNDAVCEDYVNSYVCTCKPGFSGIHCH
INDNDCTKSSCLHGGTCHDKVNSYECECAPGYTGSNCQYHRNPCDSNPCLNGATCNNLLTTFTCFCPYGF
TGPRCEGFMDLCSDDPCKNGARCEQISNDYRCECVGEWTGKQCDIPFVSCAVAANNKGVPVSQLCQHGGT
CIDKERAHVCDCRRGYEGSYCEVNIDECASQPCQNGATCRDMIGGYSCVCSKGYQGVNCEMNIDDCARNM
CLNGGICHDLVNNFTCTCPPGTTGYLCEDDHNDCLINSCHNGGTCKDKSYSVFLDTPNQRCASPPPHPHS
RRGWLCPPGFVGHRCEGDVNECLSNPCDPYGTQDCVQLDNNFRCDCKAGWTGRTCNSRIRCDHDPCDNGG
ICEDTELGAKCTCPGGFGGAFCQVVTSECEPNPCQNAGTCSLTVSGYECSCVPGSSGDNCQRDDYDDCQS
GPCQHGGSCLNRIGYFECMCPPGWAGVQCEADTPSFPGGIGRPVAPGPDTVPRVCLDNDCPAKAGNGVCD
MECNRIECDYDATECSYGAHVWANCTQLVQGKQCWDLYKNGECDAECNNEKCLYDGFDCRKKLDECVYDS
YCLSHYNNGDCDKGCNTRECGWDGLDCDAGQEQIVPGSLYVIVLLEPEEFHKIKTNFVRQLSHLLRTGCR
IKKAPNGEDMIYAWHRTVPDDEVLSPASGAVGRAKRWAASWSQVYLEIDNRVCFKYEDFECFESTDHIAQ
FVAAALLNDDFRPPVAVHQISSSLDDASSSTMDLLVPIIVVCVGIIAITVIIITVLNRSRKRAHGITWFP
DGFFSNAAEGATPARSRKGPDGEEMQVKLDKLDGNDNHTSPPPSNECWQEEDDDDRPQTKKPKMEHTLTT
SAALTPPQGEDTLHDSVNDVNVRGPDGFTALMLASMRGEGLGGDDDDSTSGSGEGGDGDANTSVDVISTL
LMQGAAINAQTDRTGETSLHLAARYARADAAKVLLDAGADPNAEDSTGRTPLHTAVAADAQGVFQILLRN
RSTNLNARMNCGSTPLILACRLAVEDTVEELIAADAEIEATDTHGRTALHWAAAVNHVDAVMTLLRNNAN
RDVQDNKEETPLFLAAREGSYETVKVLLDHYANRDMTDHMDQLPRDVAMERRHTDIVELLDSYKLASPTS
VHLAVGGMRSNNSTTSPGGGLHSAAGHHAFGHQGMVNGYAMPPNKQVKAKGRKSKKDGGDTTARAAAGAN
SKVQSKSKKKKDGTSPGAQKSQLKQLQQGGTTSPPSSQHMQAAGVGGLGGQGHGMNSIAQSHQQSLAGNH
MHQQQHQQQHQQQHQQHSHLSSSSDSSPMSTISPGSYSVESHLSPPGYEAYDTVTATTSPLYDSLASSLP
AHVGDEAAGLDLYTTSGVLDDLQAMASSYGESPLLDHASMDSLLSELSRSQLKPQLQLQQQQHQLDAMGK
QQQHVGISGNHLTSGDLSLLRQQQQQQQQQQQQVKVKGHPPMSPTHYQALQQHAQQRAGVHRSPHHRANT
AGVPASFHSDGGRPPVASSQLYSTATLQQQHKLHQNQQQQQHQHHLQQSQQQQQQQSLPMYQQLSQQQTI
LQHQGLADVGGTQLPPGGAVLGSNYPSPRDQFPTPPSHSSQHLTDSPPHQPHPVSTTSAGGNSSLSTSSA
TTNSNNNNNAFPPFRPDHHLLSLTPSPDSPCGWSSSPHSDHSGWSGSEGISSPVPPITHAPHHQRHKRLV
PTEQAYF

>Bgl_XP_013093464.1
MRRDALFFLWILLTFGFRGRNCEVNIDDCVHNRCNNGSTCVDKVNDYVCVCPPTYTGRYCDEDIDECALNPNMCLNGGTCMNSPGSFFCVCVNGWDGTYCAHNEDDCQLMPCYNGGICHDRVGYFECECPVGKTGLRCHLEDACQSNPCFAGASCETSPIDGEPICDCKKGWRGRDCSLDVDECKETEDSPCEHGGTCVNTNGSFFCQCPVGFSGNFCEKNINECNSNPCQNDGTCLDETGKYSCLCMPGYTGTNCESEIDECITSTGRSPCLNGGVCQDHINRFSCSCPAGFEGATCQIDINECESSPCKNAAKCIDSINKYTCQCEKGFSGVNCEINKNDCEGIDCKHGYCIDGLDSYQCSCQAGYTGRFCDAPVNECASNPCRYGGTCQDLENSYECKCPIGTSGVNCEKNFDDCASNPCRNGATCNDGINQYSCTCKAGFTGTLCEVDIDDCKSSPCHNGGRCTDLQNGYRCDCPAGYYDSQCLSKTDECASNPCVNGGRCVDGYNRFDCECPQGYTGNRCQSQINECLSNPCQHGGTCQDYLNYYTCSCRPGYTGKNCETNINECASNPCQHGICSDLVDDYQCHCEGAYSGKNCDVIMDPCSPNPCKNNAQCEPQASSQLLFRCSCPLGYTGPLCDQDINECAGTNPCRNGGTCSNTIGSYICSCARGYEGRQCEINHDDCESSPCLNGGTCVDGIASYTCSCVSGFGGNHCQNDIDECASNPCINNGTCRDYVDSYTCTCKPGFSGTFCHINDNDCSKSSCLNNGKCIDQVNGFTCECAKGYTGSNCQQRINPCDSNPCMDGGSCYNQGSTYVCYCPYGYTGPRCESFVDWCTQKPCQNQATCEQIANNFKCSCPDGWTGKLCDVRSVSCPTAAALKGVSVTNLCKNGGTCENKDNSHVCNCAKGFQGSYCESEINECLSAPCQNGATCTDLVGRYSCQCAKGFQGQNCELNIDDCANHPCANGGICHDLIDDFHCSCPPGTAGLLCEVNENDCLLNTCHNGGTCVDKVNGYECICPPGFVGKRCEGDVNECLSNPCDPYGTQDCVQLINNYRCDCKPGWTGKTCNMRVTCAESPCEHGGTCKDTKYGATCTCASGYSGEFCHVQTSDCDSNPCRNQGTCTVTASGYSCLCPRGSAGVNCEVDASDECLSRPCLNGGTCRDRINAYDCLCPKSWNGLRCETYDPNFLGGSGTQSTPSTTNTVPQICLDNKCPEKANNGICDVECNRLECDYDNTECSYGTKPWENCTVRTSGGQLCWQVFKDSKCNPECNNQKCLYDGFDCEQPLQTCLFETYCQTNYDNGHCDNGCNNAECGWDGLDCDAGIELLVPGTLFIIVKIELQEFIRVKQKFVRDLGYLVRAMVRIKKTITGEEMIYPWNGAGLTTRRRRWADYMLGSKHRVKRSVSSGTKVYLEIDNRACHKYDDHQCFDDADMIAKFVAEAIRNDDVDLGVAVQQIGTEREIDPKVQASNLNVLYIIIGVAAAVVISVFGIIVMLKRKRVYANTWYPDNTKPKSAKDIAKPGQNRKGPDGEEMHDKINQIDANDNHTSPPPSNDICWQDDEDDSGPQIKRPKTDKQGHSDIRYPSENTDIRHWTTQHLFAAKCLPQAQTPPQGEDGLGADVDVRGPDGYTPLMLAAIRGGGLGEDDDSSGSGSIEGGDGEHNTLDVLSSLILQGADINAQTDRSGETSLHLAARFRRADAAKILMDQGADANIEAHDGRTPLHSAIAAGAEAVCKILLKSRKTLVNCKDIKGTTPLIQAVKMDLPCIVKELLDAQADIEAVDNDGKTALHWAAAQCEIYEECIIMLLKHNANRDAQTLKEETPLFLAAKQGTIRAVKILLEHYANRDICDSMGQLPRDIAQEYNHKDVVELLDSYRVTSPSSFHLGAGASSPGQGYMPKQAKKPRKKVPVVKDPTSPTDATNAPATNGKTSKPRKKKGDGEVGSVNRKGQRQQHNMQLSASSSAPQIQPHVRHHSSSEPSPLSTISPASFSESPHGCYDFETNIVPNLDTGSRHILDEFQVMSGQYNSPILLDRQTDWPLQHYKLPPQQQHLQQNIGHIGSTGSAPNLQSTTLSPTHMQAMLQRANHGSPLHRIVDYQPNGSNGQIYQTGLQQRKLMPQHHLQQQPQQTVQQPLQQQQHPVSGYAHIEQYPTPPSHNSQHITDSPPHQHNVFNSFRHDHLLTPSPDSPGHWSSSSPHSAHSDWSEGISSPVPAITHGPNRTKHTEPAYF

>Lgi_XP_009044486_partial
MTGDLCQIDVDECETTPFICQNGGTCMNHNDGFMCICVNGWTGSDCSENIDDCKNNPCFNGGNCEDRVGYFYCKCPRGKTGMRCHLDDACESNPCNAGASCETSPIDGSPICTCKRGWTGDTCSRDVDECTESADTPCEHGGTCINTPGSYKCDCAVGFTGPWCEVNINECSSNPCINDGTCLDEKGAYRCLCMPGFTGRNCEVEYDECGSNPCINGGVCQDLVNKFKCTCPAGFEGPTCAVNIDECETFPCLNGGTCNDQINTYTCTCKTGYSGVHCQENVDNCRKVDCGHGTCVDGLDTYTCSCLPGYTGLLCQYDIDECSSNPCKFGGTCSNLDNSYECRCPYGTSGQNCEKNYNECVSNPCHNGATCIDGINRYNCKCKPGYEGTHCELDIDDCASQPCHNGGKCTDLINKFKCECPAGYYDAECRSNVNECGSNPCMNYGTCVDGVNKFECLCLDGYGGHRCQNDINDCVSNPCQHGGTCNDHLNSYSCDCKPGFEGKNCDKNINECASNPCVHGECVDLANEYHCNCNPPYSGKNCEQELNPCHPSPCQNHAQCVPTNNYKDFECRCPTGFTGKLCNQDVDECASGSPCRNGAQCVNKNGSFKCICLRGYEGKRCEVNHDDCAPNPCINGGTCVDEIGGYSCRCVDGFGGQHCQNDIDECASNPCMHGSTCTDYVNSYTCTCRLGFSGVHCEVNDNDCTKSSCLNDGKCIDGVNNFTCQCKGGFTGSICQTRINPCDTNPCMNAGTCFNHNGNYYCNCPYGFQGTHCERVQDWCKNNPCQNSGTCEQFANNFRCTCTSDWTGEKCDIRRVPCNSAAALKGVDVSKLCRNGGICKNLGGTTHECICQAGYEGSYCEREINECASAPCKNGATCKDLVNHYTCQCMTGFQGQNCEYNIDDCANQPCANNGVCHDLVDDFKCSCPAGTLGLLCEINSNDCFDNACYHGGTCVDKIGHYECKCPPGFAGPRCEGDVNECSSNPCSALGTQDCVQLDNDYRCQCKAGFSGRLCENRIQCSEAPCKNGGTCTNTDSGPKCSCLKGYSGDYCEFQSADCDSSPCQNDGTCRPTQDGYFCLCPAGASGINCEIDEMDECLSSPCKNDGTCHDKIGYYECYCPRYYTGIHCQNYDVNAVPGIGRPVTMKPSLNLNPDKELCEQYGCEAKANNGKCDNECNMHACDYDNKECSYGMKPWKECSGMRDGVFCWKVFKDGTCNPQCNNEECLYDGFDCQTKLKECNPIYDSYCKKYYGNGHCDQGCDTEECEWDGLDCDKSPERLAEGTLVIIVLVEPEAFRNMSKEFLRKLGHLLRAVVRVLKDKNGSPMIYPWQQKEGDDVSDVIRVKRWAETKVYLEIDNRGCYKYSTDECFDNTDNAAQFVAAALQRNDADLGMPVGKIESLGKEPTVDSPAITFVYIVVACGAILLITLVVIIVISRKRERAVTWFPEGFFNKRGSEKAGVRNRRGPDGEEMKDVQKGSHHSQLDKMDDRHGDWGEDEEEHPKAKRQRIDEQGDSSDQSLVNFEIQDSRQWTQKHMEAANVTNPSILTLTPPQGDDPIDTKDINARGPGGMTPLMLASLRGNTLDTSCDDESGSAEGNEEDNRAADVINNLLFQGASINLQTDRTGETSLHLAARYARADAAKVLLDAGADCNALDSTGRTPLHTAVAADAQGVFQILLRNRSTNLNAKMYDGTTPLILAARLAIEDMVEDLINADADINAFDNNGKTALHWSAAVNNVEATESLLERNANRDAQDNKDETPLFLAAREGSFEAAKALLNHYANREITDHLECLPREVADERHHHDIVQLLDTYKVNSP

>Cgi_XP_011450291.1
MSTFKNLLPSLWVVLLLLICIGFQGMHCETNVDDCVNSRCANGSTCVDQVNSYTCRCPPTLTGQFCEKDVDECRLYPNICKNGATCLNHPVGNYTCICVNGWTGRDCSINIDDCKDNPCYNGGTCHDKVGYYYCDCPHGKTGLRCHLEDACTSSPCHEGASCETSPINGDPICSCKKGWTGNDCSMDVNECHESSVSPCEHGGTCVNTPGSFKCDCVNGFTGPRCETNINECQSNPCQNQGTCLDLSGMFRCICMPGYAGTVCEEDIDECQSSPCQNGGVCEDLTNKFKCTCPPGFEGATCQINIDECASNPCQNGATCKDKINAYTCSCAHGYQGDRCETNIDDCRGVTCSNGGTCRDLLGDYQCVCPEGYTGTHCETDIDECESQPCKYGGTCHTIANAAGYECRCPRGTTGKNCEVNFDDCKDNPCINGATCEDGLNNFVCRCKPGYTGDRCDVNVDDCNPNPCHNGGTCRDLENGFLCDCPYGYHDATCLSNVDECASNPCLNGGQCKDGVNKYTCSCPAGYEGIRCETKTNECASNPCQHQGVCHDLDGSYRCDCVPGFTGVNCEINIDNCATNPCAHGSCTDLANDYKCHCEVQWTGKNCDTKLDPCNPNPCHNSATCSASADFTDFSCYCPQGLTGRYCSEDYDECKTTQCHSEGTCVNTYGSYKCMCSRGYTGRFCESNINDCESSPCQNGGTCYDKVANYTCICPPGFSGYHCQNDINECASNPCEHGAVCNDYVNSYTCTCKPGYSGTNCHVNDNDCTESSCLNGGTCHDLVNSFRCECALGFEGMNCETRILPCDSNPCLEGGTCVNDKSLTSFHCVCPYGFTGSRCEEFHDWCVEGPCMNGGTCTQTANTFRCSCPAGWTGQICDVQTITCEVAAISKGVSVAQLCQNGGTCHNIGNSHNCTCHRGYQGSYCEIDVDECQSAPCQNGATCMDRIGDYLCQCKKGFEGDNCERNVDDCAHNPCTNGGKCHDLDDNFTCSCLPGTKGLLCELDEQDCFAGACFHGGTCVEKINGYECNCQPGYVGPRCEGDINECLSNPCDPLGTHSCIQMVNDYRCECNPGYRGHNCSEKINFCASQPCKNGGKCTSGDSKPICTCMEPYSGDLCETEITACSSGPCLNEGVCHPMGKNQFQCICPPGVGGSICDQDILDECDKAYNPCRNGGSCRNRMGKYECICPRNYVGLNCERYDASNTGSPQTTAVIDICEINGCAAKAQNRICEEECNRAKCQYDGGDCSFGVPDLYEKCFDPEYCAIKYNNSECDHRCNNQQCLYDGGDCREHKDCNPFGNFYCDRLYNNGLCDETCNVKECNWDGSDCKGKSNAKSQVPGSMIVFVKVSPTEFLYKRALFLRQLGLLLNVLVEIKRDANNSFMVYPWEPTAMQGRAKRYADLALEGMLNRFRRAPAPSTETNGTKVYLTLDASSCVSVNAELDCITNLDVATQVFAVAVKNGYDTGVKVERIEMKDCMGKECDGGTTQPPGTPNMAYIYVAVSIAAVLIMIVVVIFVLSRRKTAHGTTWFPEGFFMSNSGPKSTGPPRTAKRRVPDGEEMKNVKGPGCDDLNTQVTSPPWDTDDDMPKAKHAKMETQSKHLEQVLSPPPSDTDQRQWTSRHLNAANIPNDQMALTPPYDNEHTHVNDVDVRGPDGLTPLMLASYRGNGLDNGCDNESSGSGSGESSNSGDSDDKSVEVIQALLVQGAEINAQTDRTGETSLHLAARYARADAAKVLLDAGADCNAEDITGRTPLHAAIAADALGVFQILLRNRSTNLNAKSQDGTTPLILAVRMAVEGMVEDLIKSDADINMTDEWGKTALHWAAAVNNSKAAQTLLQNGANRDAQDTKDETPLFLAAREGSSHTAQILLDHYANRDITDHMDRLPRDIAHERQHRDILRLLDEYRMSPAGMTLSNGMPASPGHMHMMQQKNSKQKRRKNNSNTPISPNGLPNGVHPKKPKTKKKSPKHGTSPNCEGSASSMETVSPGNSIESPLRYDQTPSSYDMYARSMSQQPVYHIDNVTLSHSMTDDQAILSYEYNNSPGMQPQWTQPHHNPPPTYTTSITPPSQPPINSPMGHGKMSPVKPTKNSLPTSPTHIQAMHQRARQEQRAAHGSPHSRQNDHYVYSNSETHLPITTMPNMYTNDSYMHQSQAIDYPQKMYIEKYPTPQSQSSMDSPQVRSGVPLPEHYLTPSPDSPGQWSSSSPHSAHSDWSEAISSPDQPIRNKPVFL
>Cvi_XP_022322171.1
MGHLLPCLMCVLAFVLDTQGFPSCWPDPCLNGGLCQTSGNKSYCICSENYVGEYCQDDNPCRPDAHFCENNGTCTIITTTEGFKGRCDCRLGYSGTLCEILEPSSVCYHNPCLHGGVCYNTVSLQEYACYCPVGYRGMNCSKIDHCAPKPCRNQGECHALDDGYQCNCLPGYKGPTCMEDVNECVENPSICQNGGTCDNRHGSYMCICPREYTGRRCEELYVPCQPSPCRNGGTCSQSGSLSYQCICQLGFQGMHCETNVDDCVNSRCANGSTCVDGNNSYTCRCPPTLTGQFCEKDVNECLVYPDICKNGATCLNHPPGNYTCICVNGWTGSDCSVNIDDCKDKPCYNGGTCHDKVGTYYCECPIGKTGLRCHLEDACTSDPCHEGASCETSPINGNPICTCKKGWTGNDCSVDVNECHESSVSPCEHGGTCVNTPGSFKCDCILGYTGPRCETNINECVSDPCQNQGTCLDQVGAFRCICMPGYTGTLCEEDIDECQSNPCQNGGVCEDLISKFKCNCIPGFAGATCNINIDECASSPCQNGATCVDDINNFTCSCAHGYQGDRCQTNIDDCRGVACYNGGTCRDLLGDYECRCLQGYTGTHCETDIDECESQPCKYGGTCHTIVNGAGYECRCPRGTTGINCEVNFDDCKNNPCVNGATCEDGLNSYVCRCKPGYTGDRCEINVDDCNPNPCHNGGTCRDMENGFRCDCPYGYHDDRCLSNVDECDSNPCLNGGSCKDGVNKYTCSCPNGYEGLRCETKTNECASNPCQHQGLCHDLEGSYRCDCVPGFTGVNCEVNIDNCANDPCVHGSCTDLANDYKCHCKVQWTGKNCETELDPCASNPCYHKATCSASDDFTDFSCFCPQGLTGRYCTDDYDECLSTQCHFGGTCVNEFGSYKCLCSKGYTGRFCESNIDDCVSSPCQNGGTCYDRIANYTCVCPPGFSGYHCQYDINECASSPCEHGSICNDYVNSYTCNCKPGYSGTNCHINDNDCTESSCLNGGTCHDLVNDFRCECAPGFQGMNCETRITPCDSNPCLEGGTCVNDKSFTAFHCVCPYGFTGPRCETFHDWCVDGPCMNGGTCSQTANTFHCNCPAGWTGPICDVRTISCEVAASRKGVAVSNLCQHGGTCHNVGNTHNCTCPHGYQGSYCETEVDECQSAPCLNGATCLDGVGKYSCLCKAGFEGDNCEKNVDDCASNPCTNGGICHDQDNTFTCSCLPGTKGLLCELDEKDCFVGACFHGGTCIEKINGYGCDCRPGYVGPRCEGDINECLSNPCDAVGTHSCIQMVNDYSCECNAGYRGRNCSEKINFCESHPCKNGGSCESGETKPICSCPEPYSGELCEVEITACSSGPCLNDGVCQPMGRNAFQCICPPGVGGDTCNLDILDECNKTYNPCRNGGTCRNRMGKYECLCPRNYVGVNCERFDSTNTGNPQGTTPFLDICEENGCSVKAGNRRCEEECNRAQCQYDGGDCSFGVPNLYKSCFNPEYCASKYNNSECDHSCNNENCLYDGDCRQHYDCNPFGNFYCDSLYNNGLCDETCNVKECNWDGSDCKGKSSAKSPLQGTMVVFVRMSPTEFLYKRSLFLRQLGLLLNVLVEIKRDRNNSFMVYPWDPTAVQERTKRFANSAVLGVLERFRRAPAPSTETNGTKVVLTLDASSCVSVNVEQDCITNLDVATQVFAVAVKNGYDTGVKVERIEMECGPTDCDTTDPPGEPNMTYTYVAVSVAAVLIMVVVVIFGLSRRKTAQGITWFPEGFILSNSGPKSTGPPRTAKRRVPDGEEMKNVKGSGCDDLNTQVSSPHWDSDEDMPKAKHAKMETQSKQLEQVLTPPSTDMDHRQWTPRHLNAANVPNDQMALTPPYDNEHTHVNDVDVRGPDGFTPLMLASFRGNGLDTGCDNESSGSGSGESSNSGDSDDKSVEVIQHLLVQGAEINAQTDRTGETSLHLAARYARADAAKVLLDAGADCNMEDFTGRTPLHAAIAADALGVFQILLRNRSTNLNAKSHDGTTPLILAVRMAVEGMVEELIKSDADINLTDEYGKTALHWAVAVNNAKAAQILLQNGANRDAQDAKDETPLFLAAREGSFESAKILLDHYANRDITDHMDRLPRDIAENGQHGDILRLLDEYRMSPAGMTLSNGMPASPGHIHMMQQKNSKQKRRKNNSNTPISPNGLLNAVHPKKAKAKKKSPKHGTSPNCDGSASSMETVSPGNSIESPLRYDQTPNSYDMYQAHSLSQQPMYHINNVTMSHSMTDDKAILSYDYNNSPSLQPQWTQPHHNPPPTYSTSITPPSQPPINSPMGHGKMSPVKPPKMMLPTSPTHIQAMQQRALQEQRAAHGSPHSRQNEHYMYNSSETHHPITSKPNMFTNDSYVHQSQAIDYPQKMFVEKFPTPQSQSSMDSPQLRSGVTIPDHYLTPSPDSPGQWSSSSPHSAHSDWSEGISSPDQPNRNKPVYL

>Cfa_CF64469.3
MGDISSLPGTLVVLGDIGSLSETLVVVGDIGSLPETLVVVGDIGILPETLVAFGDIGSLPETLVVVGDIGILPETLVVVGDIGLPRLAGQAVTTCGQGIPVWVTPDTGVYWGIVYLAGVRPGCGVVGQVKMDSCGEQYVGEYCQHDNPCWGSNLCLNNGTCSVIQDNNFRPECKCKIGFSGSLCEFEDPASACYSRPCQNGGTCELVNSLTEFVCHCIVGNRGKYCELTDHCASQPCRNGGICHALEDGFSCTCPIGFIGSQCLDDVDECQENPGMCRNGGACDNTYGGYSCNCPLKYTGKHCESLFIPCTPSPCENDGTCLATSDYTYQCLCRTGFHGIHCQVNNDDCANSNCSNGSTCRDGVNTYTCECPPTHTGTFCETDVNECLEMPGICKNGATCMNTPDFDYTCICVNGWTGQDCSVNIDDCQTQPCLHNGTCHDHVGYFTCTCPHDKTGLRCHMNNACESNPCQNNAICEGSPMDGQYRCTCRPGWTGATCETDLNECEDASLVICEHGGTCQNTQGSYYCDCRQGFSGPLCEENINECISNPCKNDGTCLDKMGSYICVCMPGYAGSMCEVEIDECATNPCRNGGTCEDQINKFRCFCPAGFTGTTCSLNIDECLSNPCVNGAICNDTIDGYICNCLHGFTGERCEHDIDECAGINCHHGNCVDLQGNYRCDCYRGYTGKHCDMDIDECETSPCQYGGTCVQLKDGGGYDCQCPLGTSGLNCEKNHNECANNPCLNDGICQDGINSYSCTCSPGYTGKNCETNIDECASNPCHNSGRCVDGINGFHCNCPAGYYDEQCLSNIDECNSNPCLHGGRCKDGVNRFDCLCPDGYEGARCESQKNYCQSNPCQHRGTCMKHLGGYTCQCLAGYTGVNCEINIDECRSNPCVHGSCIDLANSYQCHCQVPWTGTNCDLKMDPCSSNPCTNHATCTNDFDYNDFSCSCQPGYTGRYCHQDVNECEHSPCANGYCTNTVGSFNCTCRVGFEGKYCELDHDDCFPDPCMNGGTCFDKTNEYTCVCRKGYTGTNCEIEINECNSNPCQNGAVCTDYVDSYVCSCRAGFSGVHCQNNDDDCTSSSCLHGGHCIDGINDYKCMCEPGYTGSNCQHRINPCDSNPCMDGGTCDNQGSAFKCYCPYGMTGPRCEAFVDWCTENPCRNGGTCSQEAHMYKCTCTPGWNGARCDISAVTCHAAASIKGVPESDLCENGGICVNVNNSHRCRCSPGYEGSYCEDDIDECSSAPCQNGGVCQDNVGNYKCTCPNGFMGANCEVNINDCASNPCANGGTCHDLIADFQCSCPRGTRGLLCQYNEEDCYTGACHHNGTCVDKVSGFECICPQGFVGEHCEGDVDECQTRRPCDPVGTFSCVQLNNDYRCDCKPGYTGRHCAQPMNFCMPNPCQNGGTCTKGQHSYQCACTGGYFGDACELSACTSSPCQNNGICIPGTHGFDCMCEQGVTGDRCEIDEVDECVSSPCQRGTCLDRPGRYECDCPVRYTGVNCHIFDPSSPGGIGTSPITTPAPDGTPSSCPMAECAAKAGDGICDKDCAIVECEFDGGDCSLGFLKLWQRCSQPRNGVACYNVYNNSQCDQGCNNPDCLFDGGDCNVKEPCNPSYNLYCEKHYKNGHCDAGCNTTACNWDGGDCSQKPNILPGTMVLIVMKTPEEFLQDSSKFLRILGQLLQIIVKIKLSDTGEKMVYPWKPKPESTFTRAKRYALLRSLRSVPDDEYIGSEVHLELDRSLCLAKNCLSSVDTAAEVLVASIQNGWTPLVPIRQVQVLDKHPGGTTPPPSAENNIITPVVAAVCALLILTFIIVVVLSRKRASGNTWFPEGFFTTTTSTQKDTTNSSKRRVPDGEEGKTMKGLCDGLDHHGCTSPPWDTDDQSPKTKRVKLEQEDSEYDRASDMRPWTQQHLTAANIPNDMALTPPEDHSGVKDVDVRGPDGFTPLMLASFRGGGLDSGVDDDSSGSGSGESGDSEDRSVDIITGLLMQGAAINAQTDRTGETSLHLAARYARADAAKVLLDAGADPNSEDSTGRRPLHAAVAADAQGVFQILLRNRSTHLNAKMNDGTTPMILAVRLATEGMVEELINAEADINASDEYGKTALHWAAAVNNANAAQVLLQHGANRDAQNAKDETPLFLAAKEGSFETAKILLDHFANRDITDHMDRLPKDIASERLHQDILQLLDEYPVNSPNVSMHGMPTSPNHLHYMPQKHSKPKSRKNKNGSPGHPISPNGVSNGHTKKSRSKKKPVKSANSNRVPRSCEGSSVGTVSPGNPNESPQGYERTPPSYDSMYGKAYSLALPQGVMHDPNMLGSGQFDQAMEQSEVLWHQGHMQNPHGGPLPTPPHNPNVGPLPTPPHNPHTLPQATSPHSIPVSIPTPPNSMQSNGSPAHDKISPMKKTYPTSPTHIQAMQQRARQERAHDSPLSRQNEQFSYQNTNVVENIPVTALYTDSYGQSSGQHHQTKYLDQYPTPPSQHSMESPPQIMHAPLTDHHYLTPSPDSPGQWSSSSPHSISDWSEGISSPDQPLQNRSNKPVYI
>Mye_XP_021352656.1
MKKLRAHKCSELVRFLLVLCVFGFHGIHCQVNNDDCANSNCSNGSTCRDGINTYTCECPPTHTGTFCETDVNECLVMPGICKNGATCMNTPDFDYTCICVNGWAGQDCSINIDDCQTQPCLHNGTCHDHVGYFTCTCQPDKTGLRCHMNNACVSNPCQNNAICEGSPMDGQYRCVCRPGWTGATCETDLNECEDASMVICEHGGTCQNTQGSYYCDCRQGFSGPLCEENINECISNPCKNDGTCLDKMGSYICVCMPGYAGSMCEVEIDECATDPCRNGGTCEDQINKFRCFCPAGFTGTTCSLNIDECLSNPCVNGAICNDTIDGYICNCLHGFTGDRCEHDIDECAGINCHYGNCVDLQGNYRCDCYRGYTGKHCDMDIDECEASPCQYGGTCVQLRDGGGYDCQCPLGTSGLNCEKNHNECANNPCLNDGICQDGIHSYSCTCEPGYTGKNCEINIDECASNPCHNSGRCVDGINGFHCNCPAGYYDEQCLSNIDECNSNPCLHGGRCKDGVNRFDCLCPDGYEGARCESQKNYCQSNPCQHRGTCLKLLGGYTCQCLAGYTGINCEINIDECRSNPCVHGSCIDLANSYQCHCQVPWTGTNCDKKMDPCSSNPCTNHATCTNDYDYNDFSCSCQPGYTGRYCHQDVNECEHSPCTNGYCTNTVGSFNCTCRVGFEGKYCELDHDDCFPDPCMNGGTCFDKTNEYTCVCRKGYTGTNCEIEINECNSNPCQNQAVCTDYVDSYVCSCRAGFSGVHCQNNDDDCTSSSCLHGGHCIDGINDYKCMCEPGYTGSNCQHRINPCDSNPCMDGGTCDNQGSAFKCYCPYGMTGPRCEAFVDWCTDNPCRNGATCSQEAHLYKCLCSPGWNGARCDISAVTCRAAASIKGVPVTDLCENGGICVNVNNSHRCKCSPGYEGSYCEDDIDECSSALCQNGGSCHDHVGNYECTCPNGFMGANCEANINDCASNPCANGGSCHDLIADFQCSCPRGTRGLLCQYNEEDCYTGACHHNGTCVDKVSGFECICPQGFVGEHCEGDVDECHKLMPCDPVGTFSCVQLNNDYRCDCKPDYTGRHCAQPMNFCMPNPCQNGGTCTKAQHSYQCACTGGYFGDVCELSACTSSPCQNNGICIPGIHGFDCMCEQGVTGDRCEIDEVDECVSSPCQRGTCLDRPGRYECDCPVRYTGVNCHVYDPSSPGGIGTSPITTPTPNGGSSSCPMAECADKAGDGICDKECAIVDCEFDGGDCSLGFLKLWQRCSQPRNGVACYNVYNNSQCDQGCNNPDCLFDGGDCKVKEPCNPSYNLYCEKHYKNGHCDAGCNTTACNWDGGDCSKKPKILPGTMVLIVMKTPEEFLQNSSKFLRILGQLLQIIVKIKLSETGEKMVYPWKPKPDSTFSRAKRYALMRSLRSVPDDEYIGSEVHLELDRSLCLAKNCLSSVDTAAEVLVASIQNGWTPLVPIRQVQVLDQIRPTTQTPVESSIIAPVVAAVCALLILTFIIVVVLSRKRASGNTWFPEGFFTTASSTQKDTTNSSKRRVPDGEEGKNMKGLCDGLDHHGCTSPPWDTDDQSPKTKRVKLEQEDSEYDRASDMRPWTQQHLTAANIPNDMALTPPEDHSGVKDVDVRGPDGFTPLMLASFRGGGLDSGVDDDSSGSGSGESGDSEDRSVDIITGLLMQGAAINAQTDRTGETSLHLAARYARADAAKVLLDAGADPNSEDSTGRRPLHAAVAADAQGVFQILLRNRSTHLNAKMNDGTTPMILAVRLATEGMVEELINAEADINASDEYGKTALHWAAAVNNANAAQVLLQHGANRDAQNAKDETPLFLAAKEGSFETAKILLDHFANRDITDHMDRLPKDIARERLHQDILQLLDEYPVNSPNVSMHGMPTSPNHLHYMPQKHSKPKSRKNKNSSPGHPISPNGVSNGHTKKSRPKKKPAKSANSNRVPRNSEGSSVGTVSPGNPIESPQVYERTPPSYDSMYGKYSLPLPQGVMHDPNMLGSGQFDQAMEQSEVLWHQGHMQNPHGGPLPTPPHNPNVGPLPTPPHNPHTLPQATSPHSIPVSIPTPPNSMQSNGSPAHDKISPMKKTYPTSPTHIQAMQQRARQERAHDSPLSRQNEQFSYQNTNVVENIPVTALYTDSYGQSSGQHHQTKYLDQYPTPPSQHSMESPPQIIHAPLTDHHYLTPSPDSPGQWSSSSPHSISDWSEGISSPDQPLQNRSNKPVYI

>Pma_10025422
MTTLLYTIVSGKLMPMALRYRSGDRGMRWTNVGGFQGLNCEVNVDDCVNS
QCRNGSTCVDGVNSYTCDCPPTLTGQYCETDVDECAQTPNICKNGATCLN
IPHGNYTCICVNGWIGRDCSVNYDDCETNPCYNGGTCHDKVGSYYCECPH
GKTGLRCHLEDACTSSPCHEGASCDTSPINGDPICSCNKGWTGSDCSLDV
NECHERRGFPYLYGNRDDRCRCRLGWTGVYCTQDENECITGSVSPCEHGG
TCVNTPGSFKCDCVPGFTGARCEININECASDPCQNQGTCLDESGTFRCI
CMPGYRGIFCEDEIDECRSNPCLNNGVCHDLTNKFRCDCPSGFIGQRCET
NIDECVSYPCQHGGSCRDSIDGYSCSCLHGYEGINCETNTNDCLNVNCHN
GTCIDELGSYRCQCNNGFSGQHCEQDINECDSQPCQYGGSCYHLPNGLGY
ECRCPNGTQGKNCETNLNDCADNQCLNGATCIDGLNSYTCRCRAGYTGRN
CELNINECASNPCQNGGKCRDGINRFYCDCPHGYYDDTCVSDVNECASNP
CMHGATCKDGVNRFTCQCPNGYEGLRCEQETNECDSNPCQHQGKCYDQLG
SYRCDCVTGYTGTNCEINIDDCQSNPCVHGSCTDYANSYICHCDTKWTGK
NCDIELDPCAPNPCRNGALCNASSDYRDFSCYCPQGFTGRYCDEDYDECR
TTQCYHGGTCYNLYGSFNCTCPPGYEGKYCEKNIDDCISSPCQNGGTCYD
KVGNYTCICVPGFSGHHCQYDIDECASNPCENGATCKDYVNSYTCTCKPG
YSGTHCHINDNDCTDSSCLNGGTCIDGINNYMCRCPLGFTGTNCQTKISP
CDSNPCMNGGTCSNNAMLTTFTCVCPYGFTGVMCESFMDWCTDSPCMNGG
TCSQEANVYKCACPQGWTGKHCDIKKVSCLAAAASRGVDVNQLCQNQGTC
HNVNNTHVCTCKQGYEGSYCQYEINECASAPCLNGATCKDEIGTYSCDCV
PGFQGVDCELNVDDCRNMPCANGGTCHDLVNDFHCSCPAGTQGTLCEYND
KDCFDGACFHGGTCVDKVNGFVCNCPPGFVGQRCEGDVNECLSSPCDIQG
THSCVQLTNDYRCDCNIGYTGRNCSQRVDFCKDQPCQNGGICANSPNGPL
CTCPSAYTGALCEIKKTSCTSEPCQNEGVCQPMDNGGYICVCPPGIGGAN
CTQDIRDECAIQQNTCYNGGRCLDRLGKFECYCGAGYVGQFCEVQSDGAT
PGIGQPVLTTVEPTHQQCPFSTCGAKAGNGICENECNSFECKFDGGDCSF
GVVQLYQQCSSPNLCSMVFGDDTCNQECNTKECLYDGFDCRQNQKDCYPS
DSIFCDRLFGNGKCDETCNIPECNWDGTDCASIQQNQFSLSGTMIVYVLV
SPQEFLEKSRTFLRNIGLLLRVVVDIKKDEKGQPMVFPWQLGSGSTSRVK
RFIPDSLNDLSRRFRRAFVNEDADKNVNGTEVHLVMDNKDCKATSKDCIE
GIDKATELLSNFLLNGFDPGVRVERISSEDGSTCSDCGPATGTTSTTTTF
IVVSIAGILIIVIIVIVVLSRKKVARGITWFPEGFFGTSSGPKPVPPKPS
QKRRVPDGEEMMNSKGNMFDSIESSTSPPWDNDEDDETDHKAKRFKMETQ
SKHLEQILVPSSCDQDPRQWTQRHLTAANIPNDQSALTPPYDSDNSECKD
VDVRGPDGFTPLMLASFRGNGLDTGLDDESSGSGDSGSADSDERSTDVIT
GLLMQGASINAQTDRTGETSLHLAARYARADAAKVLLDAGADCNAEDCTG
RTPLHSAIAADAIGVFQILLRNRSTNLNAKMNDGTTPMILAVRMAVEGMV
EELINADADINATDEYGKTALHWAAAVNNSPAAQVLLQHGANRDAQDAKD
ETPLFLAAREGSYETAKILLDHYANRDITDHMDRLPRDVAQERLHQDILH
LLDEYRINSPANMALNGMPTSPSHLQFMQAKSKQKRRKNGQAMPISPTGK
TVNGVHPKKPKSKKKSTKSSATNSHSSEGSPVETVSPGNSIESPMGYERT
PPPPYDMYANGNPCYSLPLMDEVQVAQGCMDDQRAMLASGYDASSGMDQS
KLIWHQGALSQPQAIPSNAASLTTPSSTMASNASPLGHGKMSPAKPGKNL
PTSPTHIQAMQQRARQERTHGSPLNRQNETYSFPTKTHVDNTIPMTTFRP
QDNYQVQKEHTQPEFNQVLRMFPEYPTPPSQHSMGSPPQTYPNAAMFEHH
YLTPSPDSPGQWSSSSPHSANSNWSEGIPSPDQPMQRGANKQMYV

>Obi_XP_014776889.1
MRLIGRSCVHLVILWTFLLLHNPVQAFPSCDPNPCQNGAKCHSPHNHNGESYCQCSTDYRGEYCQHLNPCRPSAEHCMNNGTCEIFQNVREVKPRCTCQLGFHGSMCEQRNKSSICYNNPCRNGGTCINVNSLKEYKCICRPRFLGNDCEYQDYCSSQPCHNNATCVSKKNTFQCSCASGYIGTTCSEDINECNSRLCYNGGTCHNSLGSYFCQCPQKHTGRHCETKYIPCQPSPCLNGGTCSRTNQFQFMCLCPKGFRGSRCEINNDDCKNNKCANGSTCVDGTNNYTCHCPPTFKGKYCKDDIDECLTQPGLCKNGATCNNEHGGFLCICVNGWTGNDCSENIDDCESQPCYNGGTCHDRVGYYHCECPPSKTGLRCHLEDACASSPCHADALCSTSPIDGNPLCSCPKGWQGKDCSEDIDECEKNHDSPCEHGGTCVNTPGRFRCDCMPGLTGDRCEQDVNECESFPCKNDGTCLDDRGGFRCACMPGFDGVTCAEDINECESNPCQNGAHCEDGKNNFQCHCLPGFTGKRCEVNIDECISNPCTNGRCYDEANSYRCECNKGYTGINCERNVNDCEGVVCGNGTCNDDIHNYTCVCYAGYTGRHCETEINECDSQPCKHGGTCRNVGNGYECRCQSGTSGRSCENNYNDCASNPCHNRATCVDGVNKYECRCLAGYTGKECESDINECASNPCLNGGECSDMENEYRCICPLGYYGLRCQSDVNECASNPCSNGGSCVNGVSRYYCKCRPGYTGKNCQSDLQECASNPCQHGGTCNDRRNYYYCTCLPGYTGNNCHLDINECSSNPCVHGKCSNKMNHYICYCDESYTGRNCETKMEPCKSNPCVHGSCEATNRYTDYQCLCPPGYYGRNCEQDRNECTSSQPCKNGAVCQNTNGSYICQCRPGYIGKNCEINYNECFLSSCLNGGTCIDGVNTYRCKCLANYTGSNCQTLIRACDSSPCQSGGTCQNRNNSYICICPYGMMGPRCSKVIDWCKRQSCHNGATCKQEANEFRCECQDGWTGKTCDVPLTTCEVAAKRKGVSTDKLCANKGRCINTNNGHICQCPAGFEGSYCMTDIDECATAPCQNGGSCINMVNQYNCNCARGFQGKDCELNVNDCAKNPCLNGGTCHDLVDDFICSCPPGTNGQLCEIDLPDCYEKACHNGGTCQEKVNGFSCICPPGFVGKLCEGDVNECLDRPCDPVGTKDCIQLVNDFQCKCKEDFTGKTCSTNVPCKNCVTNPQCYPNQCLNGGICIKGICNCEPGYSGTFCEHPNCDKMTCQNGGTCILDSRKYLKCLCVPGTSGNYCQFNNTGKSFNDTLDQQNKLCRDRKCEEKANNRRCDAECNSHACKYDNMECSKGIFPFKNCKKQSNGRFCWDVFQDNKCDSECNNEDCLWDGFDCKDKQAACNPVYKAYCSENYGNGMCDKGCDNEECLWDGLDCDKNKESLAVGTLVLIVLVPPETFRKSATQFIWQLGALLQTVVRLKRGEDGNYMIYPWYQDEEANNKVNLVKRYITQLLRTDHRLSRRAAVVRGTKVFVEIDNRKCQGSTCFHNTSRAAEFIAEKMRHGWKPDFDIHKIDTEESTQEPNTPFKLVYIVVSCVCVLGIIILLVVVMSRKRTRGVTWFPEGFFESIRSGKDTSKHIPRRKPDGEEMKNLPRACNYPQFDPSLLKLDANDNRSTPQSTDQWDIDDNDHHQCKRIKLDEIGESNDDNLEFDQTDTRQWTQRHFDAANLPSSILALTPPRGDDQHVSNEVDVRGPDGFTPLMLASFRGQGLDTDGDDEISGEGESEDKSAGIITNLLMQGAAINARTDRTGESSLHLAARYARADAAKILLEAGADPNAQDCTGRTPLHTSVSADAQGVFQILLRNRSTNLNARMNCGTTPMILATRLAIERMVEDLINADADINAADDSGKTSLHWAASVNNVAAAKVLLHHGANRDAQDNKDETPLFLAAREGGYETAKVLLEYHANRDITDHMDRLPKDMAAEKLHHDIVTLLEEYMLNTSPTMQVSNNIAPSPPSMNFVQSSKQKQRPRKSTKNNPQCKDVQSTKPNSVPAQKPRSRKKKTPEATTVNGGTNAEMLVTTKSPPNMHSSPGGPVDVMSQFDQGACQGQLVMTSNMDTERDPVYLERAVMRAHYAKPNHSYDMSPNWFKSAQVTKQGPPPLPPPQQQQQQQQQQQPPPPPQKVPPQQMPPHLVQVVPQQTGPAPIPCNVPSPVKPKSLPTSPTHLQAMQQHAQMNRAAQHESCTFGGGGNGGDSIGLLYHSDTPHCQKVTAPHPIAPEQYPTPPSQHSHVSMEAPMQHTQPVPPDHYLTPSPESPGQWSSSSPHSPLSSNSDWSDASPIQTISHHTHNRNTKRLTDAIYI

>Ovu_XP_029649022.1
MRLIGRNCVHLVILWTFLLLHTLVQAFPSCDPNPCQNGAKCHSPHNHNGESYCQCSTDYRGEYCQHLNPCRPSAEHCMNN
GTCEIFQNVREVKPRCTCQLGFHGSMCEQRDKSSVCYNNPCRNGGTCVNVNTLKEYKCICRPRFLGNNCEYQDYCSSQPC
HNNATCVSKKNTFQCYCSSGYIGTTCSEDINECNSRLCHNGGTCHNSLGSYFCQCPQKYTGRHCETQYIPCQPSPCLNGG
TCSRTNKFQFMCLCPKGFRGSRCEINIDDCQNNKCANGSTCVDGTNSYTCLCPPTFKGKYCKDDIDECLTQPGLCKNGAT
CNNEHGSFLCICVNGWTGKVCSENIDDCESQPCYNGGTCHDRVGYYHCECPPSKTGLRCHLEDACASSPCHADALCSTSP
IDGNPLCSCPKGWQGKDCSEDIDECEKNHDSPCEHGGTCVNIPGRFRCDCMPGLTGDRCEQDINECEPHPCQNDGTCLDD
RGGFRCACMPGFEGVTCGEDINECKSNPCQNGARCEDGKNNFQCHCLSGFTGKRCEVNIDECISNPCTNGRCYDEANSYR
CECNKGYTGINCERNVNDCEGVVCRNGTCRDDIHNYTCVCHAGYTGRHCETEINECDSQPCKHGGTCRNVGNGYECRCQS
GTSGRSCENNYNDCASNPCHNRATCVDGVNKYECRCLAGFTGRECESDIDECASNPCFNGGECSDMENEYRCKCPLGYYG
PRCQSDINECASNPCFNGGSCINGVSRYYCKCRPGYTGENCQSDLQECASNPCQHGGTCNDKRNYYDCTCRPGYTGKNCD
LDINECSSNPCIHGKCSNEMDHYKCYCDESYTGRNCEIKMEPCKSNPCVHGSCEATNGYTDYQCLCPPGYYGRNCDQDRN
ECTSSQPCKNSAVCQNTKGSYICQCRPGYIGKNCETNYDECLSSPCQNGGTCIDGVNKFSCHCAKGFGGRLCEKDIDECS
SNPCLNGSTCRDYVDSYTCSCRPGFSGRHCNKNNYDCTQSSCLNGGTCIDGVNTYRCKCLANYTGSNCQTLIRACDSSPC
QSGGTCQNRNNSYICICPYGMKGPRCSKFIDWCKQASCHNGATCIQKANEFRCECQDGWTGKTCDVPLTTCEVAAKRKGV
STDKLCANKGRCINTNNGHICQCPPGFEGSYCMTDIDECASAPCQNGGSCINMVNQYNCNCARGFQGKDCELNVNDCAKN
PCQHGGTCHDLVDDFICSCPPGTNGRLCEIDLIDCYEKTCHNGGTCQEKVNGFSCICPRGFVGKLCEGDVNECLERPCDP
VGTKDCIQLVNNFQCKCKEGFTGTTCSTNVPCKNCVTNPQCYPNQCLNGGICIKGICNCEQGYSGTFCETPNCDKMTCQN
GGTCILDSRKYLKCLCVPGTSGKYCQFNNTGKSFNDTLDQLNKLCRDRKCEEKANNRRCDAECNSHACKYDNMECSKGTF
PFKNCKKQSNGRFCWDVFQDNKCDPECNNEDCLWDGFDCKDKQAACNPVYKAYCSENYGNGMCDKGCDNEECLWDGLDCD
KNKESLAVGTLVLIVLVPPETFRKSATQFIWQLGALLQTVVRLKRGEDGNYMIYPWYQDEEADNKVNLVKRYITQLLRTE
HRLSRRAAVVRGTKVFVEIDNRKCQGSTCFQNTSRAAEFIAEKMRHGWKADFDIHKIDTEESTQEPNAPFKLVYIVVSCV
CVLAIIILLVVVMSRKRTRGVTWFPEGFFESIRSGKDTSKHIPRRKPDGEEMKNLPRTCNLPQFDPALMKLDANDNRSTP
QSTDQWDIDDNDHHQCKRIKLDEIGESNDDNLEFDQTDTRQWTQRHFDAANLPSSILALTPPRGDDQHVSNEVDVRGPDG
FTPLMLASFRGQGLDTDGDDEISGEGESEDKSAGIITNLLMQGAAINARTDRTGESSLHLAARYARADAAKILLEAGADP
NAQDCTGRTPLHTSVSADAQGVFQILLRNRSTNLNARMNCGTTPMILATRLAIERMVEDLINADADINAADDSGKTSLHW
AASVNNVAAAKVLLHHGANRDAQDNKDETPLFLAAREGGYETAKVLLEYHANRDITDHMDRLPKDMAAEKLHHDIVTLLE
EYMLNTSPTMQVSNNIAPSPPSMNFVQSSKQKQRPRKSTKNNPQCKDVQSTKPNSVAAQKPRSRKKKTPEATTMNGGTNT
EMLVTTKSPPNMHSSPGGVVDVMSQFDQGACQGQLVMTANMDTERDPVYLERAVMRAHYAKPNHSYDMSPNWFKSAQVTK
QGPPPLPPQQQQQQQQQQPPPPPQLQPPQKVPPQQMPPHLVQVVPQQTGPAPIACNVPSPVKPKNLPTSPTHLQAMQQHA
QMNRAAQHESCTFGGGGGNGGDSIGLLYHSDSPHCQKVAAPHPIAPEQYPTPPSQHSHVSMEAPMQHTQSVPPDHYLTPS
PESPGQWSSSSPHSPLSSNSDWSDASPIQTISHHTHNRNTKRLTDAIYI


>Dme_NP_001245510.1
MQSQRSRRRSRAPNTWICFWINKMHAVASLPASLPLLLLTLAFANLPNTVRGTDTALVAASCTSVGCQNG
GTCVTQLNGKTYCACDSHYVGDYCEHRNPCNSMRCQNGGTCQVTFRNGRPGISCKCPLGFDESLCEIAVP
NACDHVTCLNGGTCQLKTLEEYTCACANGYTGERCETKNLCASSPCRNGATCTALAGSSSFTCSCPPGFT
GDTCSYDIEECQSNPCKYGGTCVNTHGSYQCMCPTGYTGKDCDTKYKPCSPSPCQNGGICRSNGLSYECK
CPKGFEGKNCEQNYDDCLGHLCQNGGTCIDGISDYTCRCPPNFTGRFCQDDVDECAQRDHPVCQNGATCT
NTHGSYSCICVNGWAGLDCSNNTDDCKQAACFYGATCIDGVGSFYCQCTKGKTGLLCHLDDACTSNPCHA
DAICDTSPINGSYACSCATGYKGVDCSEDIDECDQGSPCEHNGICVNTPGSYRCNCSQGFTGPRCETNIN
ECESHPCQNEGSCLDDPGTFRCVCMPGFTGTQCEIDIDECQSNPCLNDGTCHDKINGFKCSCALGFTGAR
CQINIDDCQSQPCRNRGICHDSIAGYSCECPPGYTGTSCEININDCDSNPCHRGKCIDDVNSFKCLCDPG
YTGYICQKQINECESNPCQFDGHCQDRVGSYYCQCQAGTSGKNCEVNVNECHSNPCNNGATCIDGINSYK
CQCVPGFTGQHCEKNVDECISSPCANNGVCIDQVNGYKCECPRGFYDAHCLSDVDECASNPCVNEGRCED
GINEFICHCPPGYTGKRCELDIDECSSNPCQHGGTCYDKLNAFSCQCMPGYTGQKCETNIDDCVTNPCGN
GGTCIDKVNGYKCVCKVPFTGRDCESKMDPCASNRCKNEAKCTPSSNFLDFSCTCKLGYTGRYCDEDIDE
CSLSSPCRNGASCLNVPGSYRCLCTKGYEGRDCAINTDDCASFPCQNGGTCLDGIGDYSCLCVDGFDGKH
CETDINECLSQPCQNGATCSQYVNSYTCTCPLGFSGINCQTNDEDCTESSCLNGGSCIDGINGYNCSCLA
GYSGANCQYKLNKCDSNPCLNGATCHEQNNEYTCHCPSGFTGKQCSEYVDWCGQSPCENGATCSQMKHQF
SCKCSAGWTGKLCDVQTISCQDAADRKGLSLRQLCNNGTCKDYGNSHVCYCSQGYAGSYCQKEIDECQSQ
PCQNGGTCRDLIGAYECQCRQGFQGQNCELNIDDCAPNPCQNGGTCHDRVMNFSCSCPPGTMGIICEINK
DDCKPGACHNNGSCIDRVGGFECVCQPGFVGARCEGDINECLSNPCSNAGTLDCVQLVNNYHCNCRPGHM
GRHCEHKVDFCAQSPCQNGGNCNIRQSGHHCICNNGFYGKNCELSGQDCDSNPCRVGNCVVADEGFGYRC
ECPRGTLGEHCEIDTLDECSPNPCAQGAACEDLLGDYECLCPSKWKGKRCDIYDANYPGWNGGSGSGNDR
YAADLEQQRAMCDKRGCTEKQGNGICDSDCNTYACNFDGNDCSLGINPWANCTANECWNKFKNGKCNEEC
NNAACHYDGHDCERKLKSCDSLFDAYCQKHYGDGFCDYGCNNAECSWDGLDCENKTQSPVLAEGAMSVVM
LMNVEAFREIQAQFLRNMSHMLRTTVRLKKDALGHDIIINWKDNVRVPEIEDTDFARKNKILYTQQVHQT
GIQIYLEIDNRKCTECFTHAVEAAEFLAATAAKHQLRNDFQIHSVRGIKNPGDEDNGEPPANVKYVITGI
ILVIIALAFFGMVLSTQRKRAHGVTWFPEGFRAPAAVMSRRRRDPHGQEMRNLNKQVAMQSQGVGQPGAH
WSDDESDMPLPKRQRSDPVSGVGLGNNGGYASDHTMVSEYEEADQRVWSQAHLDVVDVRAIMTPPAHQDG
GKHDVDARGPCGLTPLMIAAVRGGGLDTGEDIENNEDSTAQVISDLLAQGAELNATMDKTGETSLHLAAR
FARADAAKRLLDAGADANCQDNTGRTPLHAAVAADAMGVFQILLRNRATNLNARMHDGTTPLILAARLAI
EGMVEDLITADADINAADNSGKTALHWAAAVNNTEAVNILLMHHANRDAQDDKDETPLFLAAREGSYEAC
KALLDNFANREITDHMDRLPRDVASERLHHDIVRLLDEHVPRSPQMLSMTPQAMIGSPPPGQQQPQLITQ
PTVISAGNGGNNGNGNASGKQSNQTAKQKAAKKAKLIEGSPDNGLDATGSLRRKASSKKTSAASKKAANL
NGLNPGQLTGGVSGVPGVPPTNSAAQAAAAAAAAVAAMSHELEGSPVGVGMGGNLPSPYDTSSMYSNAMA
APLANGNPNTGAKQPPSYEDCIKNAQSMQSLQGNGLDMIKLDNYAYSMGSPFQQELLNGQGLGMNGNGQR
NGVGPGVLPGGLCGMGGLSGAGNGNSHEQGLSPPYSNQSPPHSVQSSLALSPHAYLGSPSPAKSRPSLPT
SPTHIQAMRHATQQKQFGGSNLNSLLGGANGGGVVGGGGGGGGGVGQGPQNSPVSLGIISPTGSDMGIML
APPQSSKNSAIMQTISPQQQQQQQQQQQQQHQQQQQQQQQQQQQQQQQLGGLEFGSAGLDLNGFCGSPDS
FHSGQMNPPSIQSSMSGSSPSTNMLSPSSQHNQQAFYQYLTPSSQHSGGHTPQHLVQTLDSYPTPSPESP
GHWSSSSPRSNSDWSEGVQSPAANNLYISGGHQANKGSEAIYI

>Ame_XP_006568051.2
MCVDKIHGIMLPRRKLDYASMACLLLPLFIAVSLPAVSGIVSCSPSPCKNGGVCVSPLRGESHCECTSKFVGEYCQHLNP
CHTGPRCQNGGSCRVKESIGGGTPSFACSCPVGFTASLCEIPLENACDSSPCLNGATCNLKSLHEYVCTCATGYTGEHCE
QQDHCASSPCRNGAECLSLEDSYKCTCAPGFTGPNCADDIDECDRNPCRHGSCKNIHGSYKCMCTSGYTGQNCENEYIPC
NPSPCKNGGTCHQTDDLDYECICPEGFRGDHCEENIDDCPGNLCQNGATCIDRINEYSCLCPPSYTGTQCELDVDECSVR
PSLCHNGATCTNSPGSYSCICVNGWTGPDCSVNIDDCAGAACFNGATCIDRVGSFYCQCTYGKTGLLCHLDDACTSNPCH
EGAICDTSPVNGSFACSCATGYKGVDCSEDIDECEQGSPCEHDGICVNTPGSFACNCTQGFTGPRCETNVNECESHPCQN
DGSCLDDPGTFRCVCMPGFTGTQCEIDIDECAERPCLNGGVCTDLINSFKCTCANGFAGSHCQINIDDCASSPCKNGGIC
QDSIAKYTCDCPPGFTGASCETNINDCQSNPCHSGTCIDGENSFSCNCFPGFTGKLCQTQIDECESNPCQFGGRCEDRIN
GYQCICRPGTSGTNCEVNVNECYSNPCRNGARCIDGINRYSCECEPGFTGQHCETDINECASNPCANGGRCIDLINGFRC
ECPRGYYDARCLSDVDECASNPCVNGGTCEDGVNQFICHCLPGYGGKRCEADIDECGSNPCQHGGTCNDHLNGYSCKCLA
GYAGTNCETNIDDCANNPCQNGGSCIDLVNDYKCVCELPHTGRNCEDKLDPCSPNKCLHGAKCSPSSNFLDFACTCTVGY
TGRLCDEDVDECVMTSPCRNGATCRNTNGSYQCLCAKGYEGRDCIINTDDCASFPCQNGGTCLDGIGDYTCLCVDGFSGK
HCEIDVDECLSQPCQNGAICKEYVNSYTCQCQLGFSGINCQTNDEDCTDSSCMNGGKCIDGINNYTCVCKPGYTGSNCQY
RINECDSLPCLNGATCHDHVQYYTCHCPYGYTGARCDQYVDWCADNPCENGATCIQKKNKYQCNCSPGWTGKVCDVEMVS
CKDAAIRKGVPEKNLCNNGTCEDIGNSHRCHCLEGYTGSYCQEEVNECDSAPCQNGATCKDLIGSYQCQCTKGFQGQNCE
LNVDDCKPNPCQNGGTCHDLISNFSCSCPPGTLGFICELNVDDCTVGACHNNGTCTDKVGGFECKCPPGFVGPKCEGDIN
ECLSNPCASPGTQDCVQLINNYHCNCKPGYMGRHCEVKVNFCDSSPCQNGGVCTAKQAGHTCLCPNDYYGNNCEFAGSYC
DREPCLNGGTCRVAETEVGYRCYCPLGTTGTHCEIDARDECASNPCQQSNAVCKNLLGDYACDCPPKWTGKNCEIYDPTY
RGGIFGTSNSNIQKTMNAYDLDLELERKKCIENRCEEKSGNHHCDEECNRYACNFDGNDCSLGINPWRNCTAPINCWDVF
MNDICDEVCNNPQCLFDGRDCEGKLAPCNPIYDAYCRKHYADGFCNYGCDNEECNWDGLDCDTKPPSLAEGVISVVVRMD
MMTFRSNVVAFLRDIGHELRTTLRVKQDELGNDMIYPWRRERDPGLQTSIFGRPTTIYTNAQSGVIAYLEIDNRKCTVTQ
GAVCFPSANEAAEYLAATASKHSLSRNFPIEQVRGVVGPQGPEYPDTPTNYKYVFIGVVIVVLGGMLVGVLVTAQRKRAV
GVTWFPEGFLRTSSGSGQRRRSRRRGPDGQEMRNLNKQPSVNCMDLDVGNGRAQQWSDDESDLPPSKRMRAIEPGYASDH
TAITDYEETEPRMWTQQHLDAAEIRRPDAGVLTPPSLEHGQDVDARGPCGMTPLMVAAVRGGGLDTGEEEDESDGTAAVI
ADLVAQGADLNATTDKSGETSLHLAARYARADAAKRLLDAGADANSQDNTGRTPLHSAVAADAMGVFQILLRNRATNLNA
RMHDGTTPLILAARLATEGMVEDLINADADINAADNSGKTALHWAAAVNNVDAVNILLVHGANRDAQDDKDETPLFLAAR
EGSFEACKALLDTFANREITDHMDRLPRDVASERLHHDIVRLLDEHVPRSPQMVNVIPNGPLMGSPNHPQLITHPTVIGS
APKQAKSKKRPKAGSTGNPNSPESEGGVVVVRRKPSVKKPPAKRGAQPPNQEIPQGAEGAEGNLPSPYDSASLYSNAIPL
VGHTATAKQPPPYEDCIKGQSMQGLQQLGLDTFTTNYGLPNFHDQLLASHQRQAQGMVNTLSPPYSNQSPPHSVQSNMTL
SPQASYMGSPSPAKSRPSLPTSPTHIAAMRQATHQKHGGMPPVGFDFENLPYSSSQQQQQQQQQQQQQQQQQQQMQQTQQ
QIQQQQQQQQQQQQQQQQSTQQQQQAQQQQAQQQTQQYYQYLTPPSHHSGPDVTPQHLMQAPESFPTPSPDSPGHWSSSS
PHSNSDWSECMRRRTRTVPEPPTKVTRAPKRSIYEGGGALWLARVSRKIECKTKRITVIGTRRVRGLSSPIFILLQAVSL
IGDRSDALSLRSTV


>Sko_XP_006818779.1
MWHHWSLKLVLLVFIARPTPSQGGSCTSLNPCQNGALCDDSGGIITCSCVVGFAGEYCDYQDPCVNANNPNYTPCQNGGT
CQVVVSTNGVNFECICPIGFSATLCESPEANICEIEQPCNNGGACILITLQDYICQCAEGYIGDTCDEPDHCYQSLSPCS
NGATCTSTQNGFSCECTTGFTGSSCDININECILYPGLCQHGGTCQDLTGSYECLCTLEYRGRHCEHVYVPCEPSECENG
GTCHVTGLLSYECRCPSGFSGENCEVNIDDCHNHQCMNGATCIDGLNDYTCDCPSTFTGQYCTEDVDECLEQPTFCKNGG
TCSNSVGGFTCICVSGWIGRDCGINFDDCGSAVCYNGGTCVDRVGSFHCDCVEGYTGLLCHLDDACVSDPCHQGALCDTN
PSTGSALCTCRNGYTGSDCSEDIDECDNDNGPCEHFGTCVNEPGTFRCECATGFTGPRCEVNINECQSSPCRNHGSCQDW
NGFFVCICMTGYTGVFCDIDIDECESSPCQNGGYCVDGVNQYYCECTTGFQGKNCEFDINECASAPCRHGATCEDSINGY
ICRCVPGFAGIHCETDIDDCNPSPCVHGVCQDSINSYTCNCDGGYQGNNCHIEINECASNPCVFGGTCTDLINSYSCDCV
AGLTGPNCEINTNECQSNPCQNEATCVDKVNMYSCYCTPGYRGKHCEININECSSNPCVNGGTCIDGINGFICNCPLGYY
DAFCLSDVDECSSSPCAHGGSCVDGVNEFMCVCVSGYTGERCQADYNECSSNPCQHGGTCHNYLDGYECSCLTGYEGINC
EFNIDDCAFEPCANGGQCIDLVNDFACACDPPYTGSVCEDRLDPCLNHGCQNEAVCEPTQSYQDYICSCVGGFTGIRCAD
DVDECVFSPCQNGAQCVNTHGTYQCLCVRGYDGKNCENNIDDCDPDPCQNGGTCIDEVDDYSCACVPGFTQKNCMQEIDE
CMSNPCLNDATCDDYVDSFTCTCPLGFSGTYCQTNDQDCTDSSCMYGGTCIDDVNSYTCLCPHGYTGPNCQYHVYECASN
PCMNDATCIDHSGFYTCNCLSGYYGELCQTLIDWCSAVNNPCHNGGTCTQINAQYTCTCMPGWTGLLCDVSMVSCGDAAL
QQHVQLRDLCRHGGTCVNDRSSHLCNCAPGYEGSYCQFDTNECLSAPCHNGATCNEMIGSYYCDCSIGFTGTNCEINIDD
CASSPCQNGGVCHDLIDSYKCSCPSGTQGQNCEDNIDDCTIRPGEKCHHGGTCVDQVGGFRCQCRAGYVGPRCEGDINEC
LSSPCDPRGTQDCVQLVNEYRCDCKLGFTGKHCALDFDFCNPDPCQNGGNCVDGVSGYTCDCLPGFTGDECHLLESNCLP
NPCQNGGSCEPTVSGYICHCLLGVTGEQCQVDTYDECGSAPCLYGGACLDLVGYYLCECPPYQNGVQCDVYDPEFTGGIG
KPVTVSPTIAPDEEERGCTIAGCTEKHGDGVCDEECNTYKCAWDGKDCSLGLLPWENCTSTSVRCWEVFQNDFCDEECNN
EKCLFDGFDCEKQVSECNPIYDAYCTNHYANGHCDHGCNNAECDWDGLDCDEYPPMFAEGTLILIILAPPEVIRNNSKQF
LRDVGHKLRTTVVFVKDTKGDEMILPWSEGDDLATNVAMARHRRSAYSGSSLLDIIIGRHKRAGRTGSKVFLKLDNRKCL
QEENECFATAGEAASFLGANAAQDDLDFAGFPVQGAGSTDEDIITAQLPNKLVWVLVAGVAIVLVVVVLGVIVSTARKRK
AHGTLWYPENFNKFVCKPENPRRRSRRKEPVGEDSVGMRRMAHMPNGASGSADPNENSVWDDEGPSVEPHRKRIKVHTEQ
PSPSTSSHSDHERSLPADDEIDNRLWSKSHYDAADVPIPASLALTPPQGEGEDESDQLEVDVKGPGGFTPLMLVSCRTGY
DESEMEDGSAAIITDLLAQGACPSATTERTGETSLHLAARYARADAAKTLLDAGADANAQDYTGRTPLHSAVAADAQGVF
QILLRNRATNLDAKNFDGTTPMVLASRLAVENMVEELINAGADLNSVDSSGKSALHWAAAVNNVESTTTLLNHGANKDIQ
DEKEETPLFLSAREGSFETAKILLDHFANREITDHMDRSPRDIAHERLHDDIVKLLDEYNIVQSPPVAVSMSSNGPMTSP
GQLCGNFLPHMTGSKQYKRKGHRSKHAHNQGSSPIVPNGAHMNELSPKMMNSNKDHPPPPPRKPMKKKRDSMETSAALSP
VDSLESPPNYHETSPCMQNMYAKYTIALSHPSIASLDTIAPINGHNVSSAPQYYKENITAAPRLSHPSPDSMCQASRNGI
VLNSSGLGLDLGVIAPVSVPSDWMSSVHRRNGHVSVPTQNRQSLAPHHSSQPNLDMSTHPPSSTAAPHTSFATSPSQMAA
FQALAGNQASQLAYAAQSEQDQPPPQYSVARPTTNVTQISNGAIPVHMICPQNNQPHHVTTDQNNSHHSQTQLPQSQIPQ
HVAMAAEKYPTPPSQHSHMHPSSLENTPNHINNIMPENYLTPSPESPGQWSSSSPHSANSDWSEGVSSPPQSSHANGHHA
PPPKITTTAIYI
>Bbe_XP_019643529.1
MRSLFAVVLLLAAAGPALVQGLVCQANNSPCLNGGICETDSSGQGSCVCTDGWVGEYCQEVDPCASNPCRHGGTCVVHDNATWSCDCPLGYRDMICLTVVDNPCVTNPCNNGGTCELITIDEYRCNCQPGYTGDTCDVVEHCYSQPCKNGGTCTSTESGYTCACLGGFEGSTCQTDIDECAGTNPCQSGGQCQNTMGSFTCTCPKERTGRLCEEEYIPCSPSPCQHGGTCESVDTYEYTCHCMSGFTGDDCEVNVDDCVDHLCENGAACVDGVNEYTCTCPSEWQGRYCNEDVDECMQSPNICLNSGTCHNTVGGYSCVCVNGWIGDDCSENFDDCATAACFHGATCHDRVGFFMCECAPGKTGLLCHLDDACESSPCNEGAICDTNPVNGQPICTCPDGYAGQLCMQDIDECSLGENPCEHDGECNNVPGSFTCTCTDGFTGDRCEVNINECASNPCQNQGTCIDDIGEFRCACMPGFAGDLCETDVDECASSPCLNGICRDGINKYECECDPGYEGTTCEVNINECASGPCRNGAHCTDLVTAYTCTCLEGFTGTDCEINIDDCQSNQCQHGTCVDEVASFTCSCEPGYNGPLCESPVDECDSDPCQNGGTCEDLVNGYRCNCLPGTSGDNCEVNQDDCTGNLCVHGVCQDGLNTYTCMCDGGYEGENCESEIDECASSPCHNGGICHDLVNAFSCECPPGYHDLLCYSNVNECESSPCEHGTCQDGINDYTCTCETGYEGKNCDVNIDECASNPCQHEGQCDDGIGRYECQCLPGYEGVNCQINTDECGSNPCQNGGQCLDGVNNYQCHCELPFVGINCQIELAPCNPNPCANSGSCIPSADYQTFTCDCAEGFEGETCADDINECQSNPCKNGAPCINLEGDFRCDCLTGFSGELCSVNIDDCDPDPCHNGGTCNDGINSYTCSCMPGFGGTNCEEDIDECYSNPCQNGGQCIDAVNGYACDCVLGFIGTNCQTNKDDCTSSSCFSGGTCIDGINTFTCQCPPGFTGSNCQHEINECESHPCQNGATCVDQTGYFSCICTYGYEGVTCQNQKDLCASDPCRNGGTCTQSGDRYECLCEDEWTGLICDMTKVSCAAAASERGVLLGELCQNGGSCVDTGNSHNCNCPAGYRGSYCSEEIDECASSPCQNGAQCRDGLGTYSCVCRAGYQGVNCEQEINECISNPCQNGGTCIDMVNEYRCSCPPGTQGLLCEINNDNCFAGACYHDGTCVDGIGEFTCRCRPGYVGPRCEGDVNECLSNPCDAEGTQDCVQLENDYRCDCKPGYTGGRCERTVDSCESDPCLNGGACSQSGNNYVCDCQPGFGGDNCELVCDRECKNRGQCLYTDGEFRCSCPSNYAGDSCQFHESNPCFSLPCYNNGECQQTGIDSYRCMCPEDYNGLVCEIYIPDVTPGPGVTMIPPHIEPSCPFEHCASKARDGRCDEECNIHECDWDGTDCALGNNPWANCTSSLQCWNYFSNGHCDQQCNNEECLYDGRDCEENPHPTCNPVYDTYCGNFFRDGNCDSGCNNLECGYDGGDCDEDYPPVTAKGYLVMIVAAPPEVLLNNSISFLRMLSIILRSSMSFKVDDEGNPMVYPWYGEEVDETISKRAIRSVFRALSGRYRRATESEVQGSIVYLEMDNSKCYRVHDDCFETAKEAADFLAALFLHNGLSQLNYPVKSLYSGDDPEPPSTPTFNPLYVVVAAVGILLVMVGLGVLMTTKRRRESGQLWYPEGFKLTKESRKDARRSTRRRDPVGQEVGMKSFTPQGATAANVDDNDNETVRDSSAWEDDMVPPEAKRMKTQQPTPGSDATADQTLSDYDDTDHRQWTQQHLHAADIRNPACLAQVALTPPQTEGEADPCSVDVNVRGPDGLTPLMLASFRGGGLEYVEDHQEDGEDESANVITDLLMQGANINAQTDRTGETSLHLAARYARADRAKRLLDAGADANARDNTGRTPLHAAIASDAQGVFQILLRNRATDLDARTNDGTTPLILAARLAVEGVVEELLNSHADANACDDNGKSALHWAAATNNEEAVISLLSHGVNKDVQDNKEETPLFLAAREGSFQAAKILLDHYANRDITDHMDRLPRDIAQERMHSDIVKLLDEYNLVRSPSQAAANCQNSFGGHHFMNGPTTKQQRAKPKRPNKGMQHHTIARADASKMRRKKKLEGTGTMPRHMDSTALSPDGSLGGSPHGYNTGETPPPNSMYGVGSQHLALSHPNLHGVDTVPHTTSTPQIVNSFSFTNGQPMPRLSHHTADSNSHQDQSTLRGGETGLGLHLDPPVSVPSDWLASLDSRNHHYTQFSPRMHMTHAGLNHMPQQSQSPPSGLLSPPHSHGSITGGSPAQMAAFQALSSSNAKQQQLAHQSNHHNNHRMYHDQHGNAHGGSPLGGGGRMHDPGIPLNVIPPGELPPHSHQTVLPPGSCAQQFSSNNPAEQLPTPPSQHSHGNPQSHECTPTHYLSHAETIVPENYLTPSPDSPDQWSSSSPHSATSDWSDGISSPPAAQSQRQPYIPETHNTRQGGHSALPVFI
>Dre_NP_571516.1
MNRFLVKLTLLTAASLATVAQGQRCSEYCQNGGICEYKPSGEASCRCPADFVGAQCQFPNPCNPSPCRNGGVCRPQMQGNEVGVKCDCVLGFSDRLCLTPVNHACMNSPCRNGGTCSLLTLDTFTCRCQPGWSGKTCQLADPCASNPCANGGQCSAFESHYICTCPPNFHGQTCRQDVNECAVSPSPCRNGGTCINEVGSYLCRCPPEYTGPHCQRLYQPCLPSPCRSGGTCVQTSDTTHTCSCLPGFTGQTCEHNVDDCTQHACENGGPCIDGINTYNCHCDKHWTGQYCTEDVDECELSPNACQNGGTCHNTIGGFHCVCVNGWTGDDCSENIDDCASAACSHGATCHDRVASFFCECPHGRTGLLCHLDDACISNPCQKGSNCDTNPVSGKAICTCPPGYTGSACNQDIDECSLGANPCEHGGRCLNTKGSFQCKCLQGYEGPRCEMDVNECKSNPCQNDATCLDQIGGFHCICMPGYEGVFCQINSDDCASQPCLNGKCIDKINSFHCECPKGFSGSLCQVDVDECASTPCKNGAKCTDGPNKYTCECTPGFSGIHCELDINECASSPCHYGVCRDGVASFTCDCRPGYTGRLCETNINECLSQPCRNGGTCQDRENAYICTCPKGTTGVNCEINIDDCKRKPCDYGKCIDKINGYECVCEPGYSGSMCNINIDDCALNPCHNGGTCIDGVNSFTCLCPDGFRDATCLSQHNECSSNPCIHGSCLDQINSYRCVCEAGWMGRNCDININECLSNPCVNGGTCKDMTSGYLCTCRAGFSGPNCQMNINECASNPCLNQGSCIDDVAGFKCNCMLPYTGEVCENVLAPCSPRPCKNGGVCRESEDFQSFSCNCPAGWQGQTCEVDINECVRNPCTNGGVCENLRGGFQCRCNPGFTGALCENDIDDCEPNPCSNGGVCQDRVNGFVCVCLAGFRGERCAEDIDECVSAPCRNGGNCTDCVNSYTCSCPAGFSGINCEINTPDCTESSCFNGGTCVDGISSFSCVCLPGFTGNYCQHDVNECDSRPCQNGGSCQDGYGTYKCTCPHGYTGLNCQSLVRWCDSSPCKNGGSCWQQGASFTCQCASGWTGIYCDVPSVSCEVAARQQGVSVAVLCRHAGQCVDAGNTHLCRCQAGYTGSYCQEQVDECQPNPCQNGATCTDYLGGYSCECVPGYHGMNCSKEINECLSQPCQNGGTCIDLVNTYKCSCPRGTQGVHCEIDIDDCSPSVDPLTGEPRCFNGGRCVDRVGGYGCVCPAGFVGERCEGDVNECLSDPCDPSGSYNCVQLINDFRCECRTGYTGKRCETVFNGCKDTPCKNGGTCAVASNTKHGYICKCQPGYSGSSCEYDSQSCGSLRCRNGATCVSGHLSPRCLCAPGFSGHECQTRMDSPCLVNPCYNGGTCQPISDAPFYRCSCPANFNGLLCHILDYSFSGGQGRDIAPPVEVEIRCEIAQCEGRGGNAICDTQCNNHACGWDGGDCSLNFDDPWQNCSAALQCWRYFNDGKCDEQCATAGCLYDGFDCQRLEGQCNPLYDQYCRDHYADGHCDQGCNNAECEWDGLDCADDVPQKLAVGSLVLVVHIPPDELRNRSSSFLRELSSLLHTNVVFRRDANGEALIFPYYGSEHELSKHKRSDWTDPGQLMQRARRSLTSFLKPRTRRELDHMEVKGSIVYLEIDNRQCFQQSDECFQSATDVAAFLGALASSGNLNVPYIIEAVTSEGGPPKTGEMYPMFLVLLALAVLALAAVGVVVSRKRKREHGQLWFPEGFKVNEPKKKRREPVGEDSVGLKPLKNSDSSLMDEQLSEWAEDDTNKRFRFEGQSILEMSGQLDHRQWTQQHLDAADLRLNSMAPTPPQGQIENDCMDVNVRGPDGFTPLMIASCSGGGLENENGEAEEDPSADVITDFIYHGANLHNQTDRTGETALHLAARYARSDAAKRLLESCADANVQDNMGRTPLHAAVAADAQGVFQILIRNRATDLDARMHDGTTPLILATRLAVEGMVEELINCHADPNAVDDSGKSALHWAAAVNNVDAAVVLLKNGANKDLQNNKEETPLFLAAREGSYETAKVLLDHLANRDIADHLDQLPRDIAHERMHHDIVRLLEEYNLVRSPPLPLSPPLCCPNTYLGIKPSPGNNNNTAKKTRKPGGKGVGGKDSGKDIRTKKKKSGDGKNGGIMEVGVLSPVDSLESPHGYLSDVSSPPMMTSPFQQSPPISLNQLQGLADSHMGGALQGLGKPFDSAPRLSHLPVANNVGGAQAGACDWLQRVQQQQQQQQQQQQAGMLMPTMLSATNMPQVMGYPTMQSSHLGAPSHMIAHQNMAPMQHQNISHHFLGDLSGLDLQSSSGHAPIQTILPQDSQRMAPPISSTQFLTPPSQHSYSNPMDNTPNHQQVPDHPFLTPSAGSPDQWSSSSPHSNLSDWSEGISSPPTSMQMNHIPEAFK
>Dre_NP_571377.2
MHLFFVKLIVVISLNTLTQGLECSEKCQNGGTCEPTADGRGECKCLDLYAGPACQFRNPCFQSPCRNGGVCRLITSANKVDFVCNCSLGYTDRLCLTPTNNVCLGAPCRNGGTCELTSIHNYRCKCPPGWSGKTCQQADPCASNPCANGGQCSPFDSDFLCHCTPYFSGQTCKQDVNECAQIPSPCKNGGVCENGVGTYHCNCPAEYTGKHCESLYQPCNPSPCLHGGTCVQKGETSYECSCLPGRQEFVLIMRKCLNDYFLMLVFIGFSGQNCEENIDDCPDHRCLNGGTCVDGVNTYNCQCKPEWTGQFCTEDVNECDLMPNSCQNGGTCLNTQGGYNCVCVNGWTGDDCSENIDDCADAACHTGATCHDRVASFLCECPHGRTGLLCHLDDACISNPCQKGSNCDTNPVNGKAICTCPLGYVGPACDQDVDECSLGANPCEHAGKCINTKGSFQCKCLQGYVGARCELDINECLSTPCQNDATCLDQIGGFHCICMPGYEGVFCQINTDECASMPCLNNGKCIDKINNYQCECPTGFSGSQCQFDIDECASTPCKNGAKCMDGPNMYTCQCTEGYTGQHCETDVDECLSNPCHYGTCKDGLASFTCVCRAGFMGRLCEININECLSQPCQNGGTCQDRENAYLCVCPKGTAGANCEINLDDCQSNPCDFGRCIDKINGYECACEPGYTGKMCNVNIDECAINPCHNGGTCVDGVNGFTCLCREGYHDTTCQSQLNECLSNPCIHGHCEDKVNGYNCICDSGWSGVNCDINNNECESNPCMNGGTCKDMTSGYVCTCRAGFSGPNCQTNINECASNPCLNQGTCIDDVAGYKCNCLLPYTGQTCEVDINECVKNPCRNDAICQNSIGSYKCSCKAGYTGRNCETDIDDCKPNPCSNGGFCKDAVNAFTCTCLPGFRGGRCEEDINECESNPCKNGANCTDCVNSYTCTCPPGFSGIHCENNTPDCTESSCFNGGTCVDGINSFTCLCPKGFTGNYCQHDINECDSRPCMNGGTCQDSYGTYKCTCPQGYHGLNCQELVNWCKPSPCKNGGICRQSGTRYSCQCQTGWTGLYCDVPSVSCEVAAKQQGVDVVRLCRNSGQCLDAGNTHYCHCQAGYTGSYCEEQVDECIPNPCQNGATCTDYLGGYSCECVPGYHGVNCSDEINECLSQPCQNGGTCIDLINTYKCSCPRGTQGVHCEINIDDCTPFTDPITHEPKCFNQGRCVDRVGGYHCICPPGYVGERCEGDVNECLSNPCGTHSCIQLKNNYRCECRTGYTGQHCDKVFDGCKGKPCRNGGTCAVASNTPHGFICKCPPGFTGSTCEYDAHACGSLQCKNGGTCVSGHKSPKCLCTPAFTGPECQDPSGGHCTTNPCYNGGTCEYITEEPYYHCICPTNFNGLFCHILDWSFPGGTGQDITPAPKVSVSCEIEQCKVKKGNKICDSACNNYACDWDGGDCSLNFNDPWKNCSAALQCWRYFNNGKCDEQCHNTGCLYDGFDCQRVEAQCNPLYDQYCKDHFADGYCDQGCNNAECEWDGLDCANDTPEKLAAGLLVVVVHIHPDQLRNNSFGFLRELSRVLHTNVVFRRDSKGQEMIYPYYGNEQELKKHNIKRSLDGWNDASSDVLSSMKNSIYNIVVEGGRKRRELEKIQVKGSVVYLEIDNRQCYQQTSECFQSANDAAAFLGALASSGSLKMPYVIEAVTSEIDGPSPVELYPVYVVLAGLALLAFVAIGMVASRKRRREHGQLWFPEGFKTSEPSKKKRREPVGEDSVGLRPLKNCSDISLMDDNQNEWGEEEQSDSKRFRSEEQAMLDLDDQPDHRQWTQQHLDAADLRIPSIAPTPPQGEIENDCMDVNARGPDGFTPLMIASCSGGGLETGNSEEEEDASANVINDFIYQGANLHNQTDRTGETALHLAARYARSDAAKRLLEASADANIQDNMGRTPLHAAVAADAQGVFQILIRNRATDLDARMHDGTTPLILAARLAVEGMVEELINCHADVNAIDDFGKSALHWAAAVNNVDAAMVLLKNGANKDMQNNKEETPLFLAAREGSYETAKVLLEHFANREITDHMDRLPRDIAQDRMHHDIVRLIDEYNLVRSPPMHSAPLCTTLSPPLCSPNGFMGNMKPSVQSKKPRKPSTKGIGCKDGKDMKVKKKKAQDGKGNLLDSSAVLSPVDSLESPHGYISDIASPPQMTSPFQQSPSMSLNQLQGMSDNHMGVSHLGIGNNQDLSHIQFDPLPPRLTHLPVAGSNGSNVMNGQCEWLERMHGSMAPQNQFTAMRNASGQANLHQSGLMTSHHNGRPATLSQMMNYQSMQNTHLMQQMQQSMQPRPQQTGVQLQSQSQNFIGGDLGGPELQQSAGNSMSIHTIIPQETQLLNPSSLGSSMAGTQFLTPPSQHSYTPALDANTPNHQLQVPDHHPFLTPSPGSPDQWSSSSPNSNMSDWSEGISSPPTSMQSQIGHMPEQFK
>Dre_NP_001108566.2 
MGQLPGVSSGGVILLLICFLKTSYALQCIDHEKPCVNGTCVISSNGTHYCRCAPGFLGEYCHHSDPCNLLYCKNGGECKVSVAGVPGSPSCVCPLGFAGEHCEIQKNSTCYPNNPCTNGGKCLLLPNDQYKCQCALGWTGQHCEQEDACLSSPCANKGICNALPNREYSCTCAPGFHGSRCLNDTDECVDPLVCKNKGVCVNTIGSYRCNCQPGFTGLDCGSPYFPCSPSPCQNGGTCRQTTETTYVCHCLPGFNGTNCEVNIDDCPDHRCQNGATCMDGVNTYNCQCPPEWTGQFCTDDVDECRLQPNACQNGGTCSNTRNGYNCVCVNGWSGLDCSENIDDCAAEPCTAGSTCIDRVASFVCSCPPGKTGLLCHIDDACISNPCKMGAHCDTNPVNGKFSCNCPSGYKGSTCAEDIDECVIGPNPCEHGGSCKNTEGSFTCNCAPGYTGPRCEQDINECGSNPCQNDATCLDQIGDYTCICMPGFDGTHCENDINECLSSPCLNNGRCLDQVSRFVCECPQGFTGETCQVDIDECASTPCHNGAKCLDRPNGYECECAEGFTGPLCMENINDCEPQPCHHGKCIDGIATFHCDCLPGYMGPICSEQIRECQSDPCQNGGRCVDMVNRYQCNCQPGTAGENCQINYDDCASNPCQHGTCEDGINEYKCVCEPGYTGERCADEINECSSNPCQSGGTCEDKVNGFKCKCPVGTYGPLCLSGADRCIRMPCRHGECIGKQEGYLCQCEPGWEGTNCDQEKNECLSNPCQNGGTCNDRLNDYTCVCARGFAGFNCEININECESNPCMNQGTCVDGVNSYVCHCKPPYTGKHCLEKLIPCASQPCQRRGVCQPSLDYTSYTCKCHSGWEGAQCTEDKDECKKSPCQNGARCVNIVGSYRCECPPGYSGDNCQTNIDDCSSNPCRNGGTCVDKVGRYLCECRAGFYGERCEEEVDECASNPCWNGGHCTDYVNSYTCQCPPGYDGINCERDIPDCTETSCLNNGTCVDGINHFSCRCRQGFSGQYCQFELNECDSHPCKNGGTCIDGLGTFHCNCPLMYNGKTCESMVNLCSQIKCQNGGTCIQKEINWRCSCQPGWTGLYCDIPSMSCHAVALNKGVAENMVCKHAGHCKNIGNTHQCECQKGYTGSYCETEIDECLSSPCRNGGTCVDYQGGYDCKCKAGFQGVNCEYNVNECQSNPCRNGGTCIDLINHFSCSCPPGTKGLQCEVDVDECAPEFGPRCKNGGQCVDGVGRYTCNCPPGFAGEHCEGDVNECRSGPCYSPGTIDCVPLINSYQCRCRLGYTGQRCESMVDLCQSKPCHNNGRCTTNSSSVHGYICTCPPGFSGFNCGNYEMFPCASLRCLNGGQCVEIKSRPQCHCPVGFTGTHCEMLTNHCVCQNGGTCMPDESNKFSCRCPPGFSGETCQETPPSCPYPDCEQRAGDKVCDLRCKNPECDWDGSDCTLHWDKPWKNCKASVSCPDLFHNGRCDPECNNAGCLFDSFECDKHSSVGICKYDKYCADHYANGHCNQGCNTEACGWDGLDCARDTPPKLANGTLVIVVLLQPKELLADLKGFLRSLGTLLHTNLQVKLDEHNKLMVYPFYRNEQNEIQNEIAAMKQRGKRELENEIIGSRVHLEIDNRLCTQNSDECISSADQAAAFIAAEYLKSDLPYPIYSITTKPPKETGFNFLYLVAVAAAIILLILVLGVLAAKRKRKHGTLWLPDGFLPNKESKRREPVGQDDFGMKSMQKPQDGGLLDCSSNHHWSEEDHLPKKPRMEDKPLLPVGVDGVDRREWTLQHHKAADITLTPPQADNDMESLDVNVKGPDGFTPLMLASLRNGSSPDCGSMLGEEEEESGADEPGTNVITDLIGQGASLNAQTDRTGETALHLAARYARADAAKRLLDAGADANAHDNMGRTPLHAAVAADAQGVFQILIRNRATDLDARMNDGTTPLILSARLAVEGMVEELVHCHADVNAVDDHGKSALHWAAAVNNVDATLVLLKNGANRDMQDNKEETPLFLAAREGSFEAAQILLDHYSNRDITDHLDRLPRDTAQERMHHDIVRLLDEYNLVHSPHSGPNHVGNGGGHSSMVCGTNGTGYILGMRPGPQGKKNRRAGGKANGVAAGTAKDLKEMKAKRRKKPTGGEGPSVVPVTTAGGNVSRAAGGLSESSVTMSPVDSLESPHSYAGEPVATSSTANSPPLLSSQSARPMLPPVSHMLGQQQSWVGLSKHSYNGHMFSLMPHHQMSAGHSGMQQHHSPGMSAPMNVTMSREQLPPIVTFQMMPTGSGQSLLKQPQQGQMQAQGQNQPQAQHLHCSQGMMYPIPDVSMQHSLSHALQHPSHAHNHTLQHGLPDGQARQVVSYQPRQSPVDKYPTPPSQHSYATAGSEGTTPGHPAQKPSEHPYLTPSPESPDPWSSSSPHSNSDWSDVTTSPTPLGNPHTMPPSCHTHIPEQAQLQPPSQAAQPTQSQQSQRSSVYA
>Dre_NP_571624.2
MGNYSLWIFLSILYLVHNSEGLLCVDTHRPCENGGMCIDSRCLCRPGYIGSLCQHLDPCHRSPCLNAAACKSQVANSIPQYTCVCQRGFRGQDCSLVDACATSPCANGARCTNWNNHYNCSCPPGYQGKNCRNDIDECRKPGKCLNGGICMNTHGSFRCECLTGYSGRTCEVPTQPCAPSQCLNGGTCHQTGDHTYECACLPGFRGHNCEDNVDDCPGHKCMNNGICVDGVNTYNCQCPPEWTGQYCAEDVNECLMQPNACHNGGTCFNTIGGHTCVCVNGWTGDDCSENIDDCATAVCFNGATCHDRVASFFCECPVGKTGLLCHLDDACVSNPCNEGAVCDTNPLNGRAICTCPAGFVGGACNQDMDECSIGANPCEHFGKCVNTEGSFQCQCGRGYTGPRCEIDINECLSMPCQNDATCLDRIGEFTCICMPGYQGKYCEVDIDECESNPCVNDGICRDMVNGFTCTCQPGFTGTMCQIDIDECASTPCQNGAKCIDRPNGYECRCAEGFEGRLCESNIDNCKPDPCHHGTCVDGIASYTCNCEPGYTGYRCENQLNECHSNPCQNGGKCVDLVNKYICQCQHGTSGTNCEINFDDCASNPCDYGICKDGINRYECVCKPGFTGPQCKDEIDECQSNPCRNGGTCVDDENGFHCQCPEGFHDPYCYSQVDECASNPCLHGTCRDDPNGYRCDCEPGWVGKNCDLDRNDCLPSPCQNAGTCFDQLNGFTCKCRQGFRGNLCQVNINECASSPCLNQGTCVDGVASFTCLCEPPYSGPTCAELLTPCSPNPCANHASCVHTPDYLGYQCNCQPGWQGHLCNNDINECTSNPCKNRGTCTNTLGGYVCSCRAGYTGPNCETDINDCSPNPCLNGGSCTDGVNSFRCSCLPGFTGARCATELNECQSVPCKNGGTCTDYVNSYTCTCKPGFTGLLCETNVPDCTESSCFNGGTCTDGINGFKCTCRTGFTGDYCQYEVNECDSQPCLNGGICQDAMESYRCSCPKGYTGPRCQYPVDWCRPSNPCKNGGRCRQKDASFTCDCLGGWSGRYCDIPGVSCEVAARQRGRQTDELCLHGGHCVNTGNTHYCKCPADYTGSYCESQFDHCEEKPCLNGATCRSYMGGFTCDCMPGYEGNNCEREVNECQSHPCQNGGTCIDLVGHYICSCPPGTLGVLCEINEDDCATPSWPRGMPKCQNNGTCVDRVGGYRCNCPPGFTGERCEGDINECLSNPCNPSNSLDCIQLPNDYQCVCKPGFTGRGCQSRFSVCESQPCKNGGVCSLSGSSPPGYSCTCQLGYAGSNCERSMNCKELPCYNGGSCTLTTRGARCTCIQGFGGPLCQHRSNDGCSSKPCHNGGLCTEETSYPFFHCQCTNGWKGKRCEQKTGSSAPLPSPCPIADCFSKANDGVCDKECNSLDCRWDGGDCSLAVNPWARCADPRCWRLFNNSQCDEFCNNAECLFDNFDCINKEKVCNPIYEAYCTDHYADGLCDQGCNTEECGWDGLDCARKIPEDLAEDMLVIVVLLPPEELLRTQTAFLQKLSAILRTTLRFRLDRNGDYMIRPYTGRETRIKRELNPQEVIGSIVYLEIDNRLCSQGSDDCFRNADSAAEYLGALSAREMLRFPYPIKEVTSEKREPSITEIPEWARLLLVGVASLFLLVILMVGMLIARRKREHSTLWFPEGFFLKKETSSNKNRREPVGQDSLGMKHMPKTVEESLLADHSDQWIDTDCPEAKRLKVEEPSILSDGEDAVDSRQWTQHHLAAADIRMPPSMALTPPQGEFDSDCMDVNVRGPDGFTPLMLASFCGGGLEPEVTEDDDSDESSANIISDLIYQGASLAAQTDRTGETALHLAARYARADAAKRLLDAGADANAQDNTGRSPLHAAVAADAQGVFQILIRNRATDLDARMYDGSTALILAARLAVEGMVEELITCHADVNAVDEIGKSALHWAAAVNNVEATIALLKNGANKDMQDLKEETPLFLAAREGSCEAVKVLLAHFANREITDHMDRLPRDIAQERMHHDIVQLLDEYNTVRSPQGHAGAGHHLSGSHTLSPLMCPPSNFLQGLKSTPQGKKNRRPGAKGIGGQHASGLKDSAKGRNKRLTLDMQSALLESSVTLSPVDSLDSPRGGASNAGYVTNPTSPAAMPSPGLFHSSMSVPNTPMVHSSILDSTSPFSVSLAQLSDLGDGGLSMQGRVGMQGGGVNPGPHNYVMNAGQMSLSMGMVSPVSVPFDWHNRMPPSSQCSQPMISMVHPVSSQAGMLPQTPTLQSSMLLHQQVFRNAQQPILQPTPVSSTPSISPVKLPPIAEQQPQQLHSHTLTNPNLSRMATSTPPTPQQAQPPPAFYQPQQPQAQPPQAPTAPQATQAQAIPSQAPPAQVSGSTAGPEDYPTPPSQHSYSSAMDATPKHYLHVPNEHPYLTPSPESPEPWSSPSPHCVSDWSDSTPSPAVTAPSQTQISQVQESNGKMQVFA
>Mmu_NP_032740.3 
MPRLLTPLLCLTLLPALAARGLRCSQPSGTCLNGGRCEVANGTEACVCSGAFVGQRCQDSNPCLSTPCKNAGTCHVVDHGGTVDYACSCPLGFSGPLCLTPLDNACLANPCRNGGTCDLLTLTEYKCRCPPGWSGKSCQQADPCASNPCANGGQCLPFESSYICRCPPGFHGPTCRQDVNECSQNPGLCRHGGTCHNEIGSYRCACRATHTGPHCELPYVPCSPSPCQNGGTCRPTGDTTHECACLPGFAGQNCEENVDDCPGNNCKNGGACVDGVNTYNCRCPPEWTGQYCTEDVDECQLMPNACQNGGTCHNTHGGYNCVCVNGWTGEDCSENIDDCASAACFQGATCHDRVASFYCECPHGRTGLLCHLNDACISNPCNEGSNCDTNPVNGKAICTCPSGYTGPACSQDVDECALGANPCEHAGKCLNTLGSFECQCLQGYTGPRCEIDVNECISNPCQNDATCLDQIGEFQCICMPGYEGVYCEINTDECASSPCLHNGHCMDKINEFQCQCPKGFNGHLCQYDVDECASTPCKNGAKCLDGPNTYTCVCTEGYTGTHCEVDIDECDPDPCHYGSCKDGVATFTCLCQPGYTGHHCETNINECHSQPCRHGGTCQDRDNSYLCLCLKGTTGPNCEINLDDCASNPCDSGTCLDKIDGYECACEPGYTGSMCNVNIDECAGSPCHNGGTCEDGIAGFTCRCPEGYHDPTCLSEVNECNSNPCIHGACRDGLNGYKCDCAPGWSGTNCDINNNECESNPCVNGGTCKDMTSGYVCTCREGFSGPNCQTNINECASNPCLNQGTCIDDVAGYKCNCPLPYTGATCEVVLAPCATSPCKNSGVCKESEDYESFSCVCPTGWQGQTCEVDINECVKSPCRHGASCQNTNGSYRCLCQAGYTGRNCESDIDDCRPNPCHNGGSCTDGINTAFCDCLPGFQGAFCEEDINECASNPCQNGANCTDCVDSYTCTCPVGFNGIHCENNTPDCTESSCFNGGTCVDGINSFTCLCPPGFTGSYCQYDVNECDSRPCLHGGTCQDSYGTYKCTCPQGYTGLNCQNLVRWCDSAPCKNGGRCWQTNTQYHCECRSGWTGVNCDVLSVSCEVAAQKRGIDVTLLCQHGGLCVDEGDKHYCHCQAGYTGSYCEDEVDECSPNPCQNGATCTDYLGGFSCKCVAGYHGSNCSEEINECLSQPCQNGGTCIDLTNSYKCSCPRGTQGVHCEINVDDCHPPLDPASRSPKCFNNGTCVDQVGGYTCTCPPGFVGERCEGDVNECLSNPCDPRGTQNCVQRVNDFHCECRAGHTGRRCESVINGCRGKPCKNGGVCAVASNTARGFICRCPAGFEGATCENDARTCGSLRCLNGGTCISGPRSPTCLCLGSFTGPECQFPASSPCVGSNPCYNQGTCEPTSENPFYRCLCPAKFNGLLCHILDYSFTGGAGRDIPPPQIEEACELPECQVDAGNKVCNLQCNNHACGWDGGDCSLNFNDPWKNCTQSLQCWKYFSDGHCDSQCNSAGCLFDGFDCQLTEGQCNPLYDQYCKDHFSDGHCDQGCNSAECEWDGLDCAEHVPERLAAGTLVLVVLLPPDQLRNNSFHFLRELSHVLHTNVVFKRDAQGQQMIFPYYGHEEELRKHPIKRSTVGWATSSLLPGTSGGRQRRELDPMDIRGSIVYLEIDNRQCVQSSSQCFQSATDVAAFLGALASLGSLNIPYKIEAVKSEPVEPPLPSQLHLMYVAAAAFVLLFFVGCGVLLSRKRRRQHGQLWFPEGFKVSEASKKKRREPLGEDSVGLKPLKNASDGALMDDNQNEWGDEDLETKKFRFEEPVVLPDLSDQTDHRQWTQQHLDAADLRMSAMAPTPPQGEVDADCMDVNVRGPDGFTPLMIASCSGGGLETGNSEEEEDAPAVISDFIYQGASLHNQTDRTGETALHLAARYSRSDAAKRLLEASADANIQDNMGRTPLHAAVSADAQGVFQILLRNRATDLDARMHDGTTPLILAARLAVEGMLEDLINSHADVNAVDDLGKSALHWAAAVNNVDAAVVLLKNGANKDMQNNKEETPLFLAAREGSYETAKVLLDHFANRDITDHMDRLPRDIAQERMHHDIVRLLDEYNLVRSPQLHGTALGGTPTLSPTLCSPNGYLGNLKSATQGKKARKPSTKGLACGSKEAKDLKARRKKSQDGKGCLLDSSSMLSPVDSLESPHGYLSDVASPPLLPSPFQQSPSMPLSHLPGMPDTHLGISHLNVAAKPEMAALAGGSRLAFEPPPPRLSHLPVASSASTVLSTNGTGAMNFTVGAPASLNGQCEWLPRLQNGMVPSQYNPLRPGVTPGTLSTQAAGLQHSMMGPLHSSLSTNTLSPIIYQGLPNTRLATQPHLVQTQQVQPQNLQLQPQNLQPPSQPHLSVSSAANGHLGRSFLSGEPSQADVQPLGPSSLPVHTILPQESQALPTSLPSSMVPPMTTTQFLTPPSQHSYSSSPVDNTPSHQLQVPEHPFLTPSPESPDQWSSSSPHSNISDWSEGISSPPTTMPSQITHIPEAFK
>Mmu_NP_035058.2 
MPALRPAALRALLWLWLCGAGPAHALQCRGGQEPCVNEGTCVTYHNGTGFCRCPEGFLGEYCQHRDPCEKNRCQNGGTCVPQGMLGKATCRCAPGFTGEDCQYSTSHPCFVSRPCQNGGTCHMLSRDTYECTCQVGFTGKQCQWTDACLSHPCENGSTCTSVASQFSCKCPAGLTGQKCEADINECDIPGRCQHGGTCLNLPGSYRCQCPQGFTGQHCDSPYVPCAPSPCVNGGTCRQTGDFTFECNCLPGFEGSTCERNIDDCPNHKCQNGGVCVDGVNTYNCRCPPQWTGQFCTEDVDECLLQPNACQNGGTCTNRNGGYGCVCVNGWSGDDCSENIDDCAYASCTPGSTCIDRVASFSCLCPEGKAGLLCHLDDACISNPCHKGALCDTNPLNGQYICTCPQGYKGADCTEDVDECAMANSNPCEHAGKCVNTDGAFHCECLKGYAGPRCEMDINECHSDPCQNDATCLDKIGGFTCLCMPGFKGVHCELEVNECQSNPCVNNGQCVDKVNRFQCLCPPGFTGPVCQIDIDDCSSTPCLNGAKCIDHPNGYECQCATGFTGILCDENIDNCDPDPCHHGQCQDGIDSYTCICNPGYMGAICSDQIDECYSSPCLNDGRCIDLVNGYQCNCQPGTSGLNCEINFDDCASNPCMHGVCVDGINRYSCVCSPGFTGQRCNIDIDECASNPCRKGATCINDVNGFRCICPEGPHHPSCYSQVNECLSNPCIHGNCTGGLSGYKCLCDAGWVGVNCEVDKNECLSNPCQNGGTCNNLVNGYRCTCKKGFKGYNCQVNIDECASNPCLNQGTCFDDVSGYTCHCMLPYTGKNCQTVLAPCSPNPCENAAVCKEAPNFESFSCLCAPGWQGKRCTVDVDECISKPCMNNGVCHNTQGSYVCECPPGFSGMDCEEDINDCLANPCQNGGSCVDHVNTFSCQCHPGFIGDKCQTDMNECLSEPCKNGGTCSDYVNSYTCTCPAGFHGVHCENNIDECTESSCFNGGTCVDGINSFSCLCPVGFTGPFCLHDINECSSNPCLNAGTCVDGLGTYRCICPLGYTGKNCQTLVNLCSRSPCKNKGTCVQEKARPHCLCPPGWDGAYCDVLNVSCKAAALQKGVPVEHLCQHSGICINAGNTHHCQCPLGYTGSYCEEQLDECASNPCQHGATCNDFIGGYRCECVPGYQGVNCEYEVDECQNQPCQNGGTCIDLVNHFKCSCPPGTRGLLCEENIDECAGGPHCLNGGQCVDRIGGYTCRCLPGFAGERCEGDINECLSNPCSSEGSLDCVQLKNNYNCICRSAFTGRHCETFLDVCPQKPCLNGGTCAVASNMPDGFICRCPPGFSGARCQSSCGQVKCRRGEQCIHTDSGPRCFCLNPKDCESGCASNPCQHGGTCYPQRQPPHYSCRCPPSFGGSHCELYTAPTSTPPATCQSQYCADKARDGICDEACNSHACQWDGGDCSLTMEDPWANCTSTLRCWEYINNQCDEQCNTAECLFDNFECQRNSKTCKYDKYCADHFKDNHCDQGCNSEECGWDGLDCASDQPENLAEGTLIIVVLLPPEQLLQDSRSFLRALGTLLHTNLRIKQDSQGALMVYPYFGEKSAAMKKQKMTRRSLPEEQEQEQEVIGSKIFLEIDNRQCVQDSDQCFKNTDAAAALLASHAIQGTLSYPLVSVFSELESPRNAQLLYLLAVAVVIILFFILLGVIMAKRKRKHGFLWLPEGFTLRRDSSNHKRREPVGQDAVGLKNLSVQVSEANLIGSGTSEHWVDDEGPQPKKAKAEDEALLSEDDPIDRRPWTQQHLEAADIRHTPSLALTPPQAEQEVDVLDVNVRGPDGCTPLMLASLRGGSSDLSDEDEDAEDSSANIITDLVYQGASLQAQTDRTGEMALHLAARYSRADAAKRLLDAGADANAQDNMGRCPLHAAVAADAQGVFQILIRNRVTDLDARMNDGTTPLILAARLAVEGMVAELINCQADVNAVDDHGKSALHWAAAVNNVEATLLLLKNGANRDMQDNKEETPLFLAAREGSYEAAKILLDHFANRDITDHMDRLPRDVARDRMHHDIVRLLDEYNVTPSPPGTVLTSALSPVLCGPNRSFLSLKHTPMGKKARRPNTKSTMPTSLPNLAKEAKDAKGSRRKKCLNEKVQLSESSVTLSPVDSLESPHTYVSDATSSPMITSPGILQASPTPLLAAAAPAAPVHTQHALSFSNLHDMQPLAPGASTVLPSVSQLLSHHHIAPPGSSSAGSLGRLHPVPVPADWMNRVEMNETQYSEMFGMVLAPAEGAHPGIAAPQSRPPEGKHMSTQREPLPPIVTFQLIPKGSIAQAAGAPQTQSSCPPAVAGPLPSMYQIPEMPRLPSVAFPPTMMPQQEGQVAQTIVPTYHPFPASVGKYPTPPSQHSYASSNAAERTPSHGGHLQGEHPYLTPSPESPDQWSSSSPHSASDWSDVTTSPTPGGGGGGQRGPGTHMSEPPHSNMQVYA
>Mmu_NP_032742.1 
MGLGARGRRRRRRLMALPPPPPPMRALPLLLLLAGLGAAAPPCLDGSPCANGGRCTHQQPSLEAACLCLPGWVGERCQLEDPCHSGPCAGRGVCQSSVVAGTARFSCRCLRGFQGPDCSQPDPCVSRPCVHGAPCSVGPDGRFACACPPGYQGQSCQSDIDECRSGTTCRHGGTCLNTPGSFRCQCPLGYTGLLCENPVVPCAPSPCRNGGTCRQSSDVTYDCACLPGFEGQNCEVNVDDCPGHRCLNGGTCVDGVNTYNCQCPPEWTGQFCTEDVDECQLQPNACHNGGTCFNLLGGHSCVCVNGWTGESCSQNIDDCATAVCFHGATCHDRVASFYCACPMGKTGLLCHLDDACVSNPCHEDAICDTNPVSGRAICTCPPGFTGGACDQDVDECSIGANPCEHLGRCVNTQGSFLCQCGRGYTGPRCETDVNECLSGPCRNQATCLDRIGQFTCICMAGFTGTYCEVDIDECQSSPCVNGGVCKDRVNGFSCTCPSGFSGSMCQLDVDECASTPCRNGAKCVDQPDGYECRCAEGFEGTLCERNVDDCSPDPCHHGRCVDGIASFSCACAPGYTGIRCESQVDECRSQPCRYGGKCLDLVDKYLCRCPPGTTGVNCEVNIDDCASNPCTFGVCRDGINRYDCVCQPGFTGPLCNVEINECASSPCGEGGSCVDGENGFHCLCPPGSLPPLCLPANHPCAHKPCSHGVCHDAPGGFRCVCEPGWSGPRCSQSLAPDACESQPCQAGGTCTSDGIGFRCTCAPGFQGHQCEVLSPCTPSLCEHGGHCESDPDRLTVCSCPPGWQGPRCQQDVDECAGASPCGPHGTCTNLPGNFRCICHRGYTGPFCDQDIDDCDPNPCLHGGSCQDGVGSFSCSCLDGFAGPRCARDVDECLSSPCGPGTCTDHVASFTCACPPGYGGFHCEIDLPDCSPSSCFNGGTCVDGVSSFSCLCRPGYTGTHCQYEADPCFSRPCLHGGICNPTHPGFECTCREGFTGSQCQNPVDWCSQAPCQNGGRCVQTGAYCICPPGWSGRLCDIQSLPCTEAAAQMGVRLEQLCQEGGKCIDKGRSHYCVCPEGRTGSHCEHEVDPCTAQPCQHGGTCRGYMGGYVCECPAGYAGDSCEDNIDECASQPCQNGGSCIDLVARYLCSCPPGTLGVLCEINEDDCDLGPSLDSGVQCLHNGTCVDLVGGFRCNCPPGYTGLHCEADINECRPGACHAAHTRDCLQDPGGHFRCVCHPGFTGPRCQIALSPCESQPCQHGGQCRHSLGRGGGLTFTCHCVPPFWGLRCERVARSCRELQCPVGIPCQQTARGPRCACPPGLSGPSCRVSRASPSGATNASCASAPCLHGGSCLPVQSVPFFRCVCAPGWGGPRCETPSAAPEVPEEPRCPRAACQAKRGDQNCDRECNTPGCGWDGGDCSLNVDDPWRQCEALQCWRLFNNSRCDPACSSPACLYDNFDCYSGGRDRTCNPVYEKYCADHFADGRCDQGCNTEECGWDGLDCASEVPALLARGVLVLTVLLPPEELLRSSADFLQRLSAILRTSLRFRLDARGQAMVFPYHRPSPGSESRVRRELGPEVIGSVVMLEIDNRLCLQSAENDHCFPDAQSAADYLGALSAVERLDFPYPLRDVRGEPLEAPEQSVPLLPLLVAGAVFLLIIFILGVMVARRKREHSTLWFPEGFALHKDIAAGHKGRREPVGQDALGMKNMAKGESLMGEVVTDLNDSECPEAKRLKVEEPGMGAEEPEDCRQWTQHHLVAADIRVAPATALTPPQGDADADGVDVNVRGPDGFTPLMLASFCGGALEPMPAEEDEADDTSASIISDLICQGAQLGARTDRTGETALHLAARYARADAAKRLLDAGADTNAQDHSGRTPLHTAVTADAQGVFQILIRNRSTDLDARMADGSTALILAARLAVEGMVEELIASHADVNAVDELGKSALHWAAAVNNVEATLALLKNGANKDMQDSKEETPLFLAAREGSYEAAKLLLDHLANREITDHLDRLPRDVAQERLHQDIVRLLDQPSGPRSPSGPHGLGPLLCPPGAFLPGLKAVQSGTKKSRRPPGKTGLGPQGTRGRGKKLTLACPGPLADSSVTLSPVDSLDSPRPFSGPPASPGGFPLEGPYATTATAVSLAQLGASRAGPLGRQPPGGCVLSFGLLNPVAVPLDWARLPPPAPPGPSFLLPLAPGPQLLNPGAPVSPQERPPPYLAAPGHGEEYPAAGTRSSPTKARFLRVPSEHPYLTPSPESPEHWASPSPPSLSDWSDSTPSPATATNATASGALPAQPHPISVPSLPQSQTQLGPQPEVTPKRQVMA
>Mmu_NP_035059.2  
MQPQLLLLLLLPLNFPVILTRELLCGGSPEPCANGGTCLRLSRGQGICQCAPGFLGETCQFPDPCRDTQLCKNGGSCQALLPTPPSSRSPTSPLTPHFSCTCPSGFTGDRCQTHLEELCPPSFCSNGGHCYVQASGRPQCSCEPGWTGEQCQLRDFCSANPCANGGVCLATYPQIQCRCPPGFEGHTCERDINECFLEPGPCPQGTSCHNTLGSYQCLCPVGQEGPQCKLRKGACPPGSCLNGGTCQLVPEGHSTFHLCLCPPGFTGLDCEMNPDDCVRHQCQNGATCLDGLDTYTCLCPKTWKGWDCSEDIDECEARGPPRCRNGGTCQNTAGSFHCVCVSGWGGAGCEENLDDCAAATCAPGSTCIDRVGSFSCLCPPGRTGLLCHLEDMCLSQPCHVNAQCSTNPLTGSTLCICQPGYSGSTCHQDLDECQMAQQGPSPCEHGGSCINTPGSFNCLCLPGYTGSRCEADHNECLSQPCHPGSTCLDLLATFHCLCPPGLEGRLCEVEVNECTSNPCLNQAACHDLLNGFQCLCLPGFTGARCEKDMDECSSTPCANGGRCRDQPGAFYCECLPGFEGPHCEKEVDECLSDPCPVGASCLDLPGAFFCLCRPGFTGQLCEVPLCTPNMCQPGQQCQGQEHRAPCLCPDGSPGCVPAEDNCPCHHGHCQRSLCVCDEGWTGPECETELGGCISTPCAHGGTCHPQPSGYNCTCPAGYMGLTCSEEVTACHSGPCLNGGSCSIRPEGYSCTCLPSHTGRHCQTAVDHCVSASCLNGGTCVNKPGTFFCLCATGFQGLHCEEKTNPSCADSPCRNKATCQDTPRGARCLCSPGYTGSSCQTLIDLCARKPCPHTARCLQSGPSFQCLCLQGWTGALCDFPLSCQKAAMSQGIEISGLCQNGGLCIDTGSSYFCRCPPGFQGKLCQDNVNPCEPNPCHHGSTCVPQPSGYVCQCAPGYEGQNCSKVLDACQSQPCHNHGTCTSRPGGFHCACPPGFVGLRCEGDVDECLDRPCHPSGTAACHSLANAFYCQCLPGHTGQRCEVEMDLCQSQPCSNGGSCEITTGPPPGFTCHCPKGFEGPTCSHKALSCGIHHCHNGGLCLPSPKPGSPPLCACLSGFGGPDCLTPPAPPGCGPPSPCLHNGTCTETPGLGNPGFQCTCPPDSPGPRCQRPGASGCEGRGGDGTCDAGCSGPGGDWDGGDCSLGVPDPWKGCPPHSQCWLLFRDGRCHPQCDSEECLFDGYDCEIPLTCIPAYDQYCRDHFHNGHCEKGCNNAECGWDGGDCRPEGEDSEGRPSLALLVVLRPPALDQQLLALARVLSLTLRVGLWVRKDSEGRNMVFPYPGTRAKEELSGARDSSSWERQAPPTQPLGKETESLGAGFVVVMGVDLSRCGPEHPASRCPWDSGLLLRFLAAMAAVGALEPLLPGPLLAAHPQAGTRPSANQLPWPILCSPVVGVLLLALGALLVLQLIRRRRREHGALWLPPGFIRRPQTQQAPHRRRPPLGEDNIGLKALKPEAEVDEDGVAMCSGPEEGEAEETASASRCQLWPLNSGCGELPQAAMLTPPQECESEVLDVDTCGPDGVTPLMSAVFCGGVQSTTGASPQRLGLGNLEPWEPLLDRGACPQAHTVGTGETPLHLAARFSRPTAARRLLEAGANPNQPDRAGRTPLHTAVAADAREVCQLLLASRQTTVDARTEDGTTPLMLAARLAVEDLVEELIAARADVGARDKRGKTALHWAAAVNNARAARSLLQAGADKDAQDSREQTPLFLAAREGAVEVAQLLLELGAARGLRDQAGLAPGDVARQRSHWDLLTLLEGAGPTTQEARAHARTTPGGGAAPRCRTLSAGARPRGGGACLQARTWSVDLGARGGKVYARCRSRSGSCGGPTTRGRRFSAGSRGRRGARASQDDWPRDWVALEACGSACSAPIPPPSLTPSPERGSPQVAWGLPVHQEIPLNSVVRNLN
>Hsa_NP_060087.3 
MPPLLAPLLCLALLPALAARGPRCSQPGETCLNGGKCEAANGTEACVCGGAFVGPRCQDPNPCLSTPCKNAGTCHVVDRRGVADYACSCALGFSGPLCLTPLDNACLTNPCRNGGTCDLLTLTEYKCRCPPGWSGKSCQQADPCASNPCANGGQCLPFEASYICHCPPSFHGPTCRQDVNECGQKPGLCRHGGTCHNEVGSYRCVCRATHTGPNCERPYVPCSPSPCQNGGTCRPTGDVTHECACLPGFTGQNCEENIDDCPGNNCKNGGACVDGVNTYNCRCPPEWTGQYCTEDVDECQLMPNACQNGGTCHNTHGGYNCVCVNGWTGEDCSENIDDCASAACFHGATCHDRVASFYCECPHGRTGLLCHLNDACISNPCNEGSNCDTNPVNGKAICTCPSGYTGPACSQDVDECSLGANPCEHAGKCINTLGSFECQCLQGYTGPRCEIDVNECVSNPCQNDATCLDQIGEFQCICMPGYEGVHCEVNTDECASSPCLHNGRCLDKINEFQCECPTGFTGHLCQYDVDECASTPCKNGAKCLDGPNTYTCVCTEGYTGTHCEVDIDECDPDPCHYGSCKDGVATFTCLCRPGYTGHHCETNINECSSQPCRHGGTCQDRDNAYLCFCLKGTTGPNCEINLDDCASSPCDSGTCLDKIDGYECACEPGYTGSMCNINIDECAGNPCHNGGTCEDGINGFTCRCPEGYHDPTCLSEVNECNSNPCVHGACRDSLNGYKCDCDPGWSGTNCDINNNECESNPCVNGGTCKDMTSGYVCTCREGFSGPNCQTNINECASNPCLNQGTCIDDVAGYKCNCLLPYTGATCEVVLAPCAPSPCRNGGECRQSEDYESFSCVCPTGWQGQTCEVDINECVLSPCRHGASCQNTHGGYRCHCQAGYSGRNCETDIDDCRPNPCHNGGSCTDGINTAFCDCLPGFRGTFCEEDINECASDPCRNGANCTDCVDSYTCTCPAGFSGIHCENNTPDCTESSCFNGGTCVDGINSFTCLCPPGFTGSYCQHDVNECDSQPCLHGGTCQDGCGSYRCTCPQGYTGPNCQNLVHWCDSSPCKNGGKCWQTHTQYRCECPSGWTGLYCDVPSVSCEVAAQRQGVDVARLCQHGGLCVDAGNTHHCRCQAGYTGSYCEDLVDECSPSPCQNGATCTDYLGGYSCKCVAGYHGVNCSEEIDECLSHPCQNGGTCLDLPNTYKCSCPRGTQGVHCEINVDDCNPPVDPVSRSPKCFNNGTCVDQVGGYSCTCPPGFVGERCEGDVNECLSNPCDARGTQNCVQRVNDFHCECRAGHTGRRCESVINGCKGKPCKNGGTCAVASNTARGFICKCPAGFEGATCENDARTCGSLRCLNGGTCISGPRSPTCLCLGPFTGPECQFPASSPCLGGNPCYNQGTCEPTSESPFYRCLCPAKFNGLLCHILDYSFGGGAGRDIPPPLIEEACELPECQEDAGNKVCSLQCNNHACGWDGGDCSLNFNDPWKNCTQSLQCWKYFSDGHCDSQCNSAGCLFDGFDCQRAEGQCNPLYDQYCKDHFSDGHCDQGCNSAECEWDGLDCAEHVPERLAAGTLVVVVLMPPEQLRNSSFHFLRELSRVLHTNVVFKRDAHGQQMIFPYYGREEELRKHPIKRAAEGWAAPDALLGQVKASLLPGGSEGGRRRRELDPMDVRGSIVYLEIDNRQCVQASSQCFQSATDVAAFLGALASLGSLNIPYKIEAVQSETVEPPPPAQLHFMYVAAAAFVLLFFVGCGVLLSRKRRRQHGQLWFPEGFKVSEASKKKRREPLGEDSVGLKPLKNASDGALMDDNQNEWGDEDLETKKFRFEEPVVLPDLDDQTDHRQWTQQHLDAADLRMSAMAPTPPQGEVDADCMDVNVRGPDGFTPLMIASCSGGGLETGNSEEEEDAPAVISDFIYQGASLHNQTDRTGETALHLAARYSRSDAAKRLLEASADANIQDNMGRTPLHAAVSADAQGVFQILIRNRATDLDARMHDGTTPLILAARLAVEGMLEDLINSHADVNAVDDLGKSALHWAAAVNNVDAAVVLLKNGANKDMQNNREETPLFLAAREGSYETAKVLLDHFANRDITDHMDRLPRDIAQERMHHDIVRLLDEYNLVRSPQLHGAPLGGTPTLSPPLCSPNGYLGSLKPGVQGKKVRKPSSKGLACGSKEAKDLKARRKKSQDGKGCLLDSSGMLSPVDSLESPHGYLSDVASPPLLPSPFQQSPSVPLNHLPGMPDTHLGIGHLNVAAKPEMAALGGGGRLAFETGPPRLSHLPVASGTSTVLGSSSGGALNFTVGGSTSLNGQCEWLSRLQSGMVPNQYNPLRGSVAPGPLSTQAPSLQHGMVGPLHSSLAASALSQMMSYQGLPSTRLATQPHLVQTQQVQPQNLQMQQQNLQPANIQQQQSLQPPPPPPQPHLGVSSAASGHLGRSFLSGEPSQADVQPLGPSSLAVHTILPQESPALPTSLPSSLVPPVTAAQFLTPPSQHSYSSPVDNTPSHQLQVPEHPFLTPSPESPDQWSSSSPHSNVSDWSEGVSSPPTSMQSQIARIPEAFK
>Hsa_NP_077719.2
MPALRPALLWALLALWLCCAAPAHALQCRDGYEPCVNEGMCVTYHNGTGYCKCPEGFLGEYCQHRDPCEKNRCQNGGTCVAQAMLGKATCRCASGFTGEDCQYSTSHPCFVSRPCLNGGTCHMLSRDTYECTCQVGFTGKECQWTDACLSHPCANGSTCTTVANQFSCKCLTGFTGQKCETDVNECDIPGHCQHGGTCLNLPGSYQCQCPQGFTGQYCDSLYVPCAPSPCVNGGTCRQTGDFTFECNCLPGFEGSTCERNIDDCPNHRCQNGGVCVDGVNTYNCRCPPQWTGQFCTEDVDECLLQPNACQNGGTCANRNGGYGCVCVNGWSGDDCSENIDDCAFASCTPGSTCIDRVASFSCMCPEGKAGLLCHLDDACISNPCHKGALCDTNPLNGQYICTCPQGYKGADCTEDVDECAMANSNPCEHAGKCVNTDGAFHCECLKGYAGPRCEMDINECHSDPCQNDATCLDKIGGFTCLCMPGFKGVHCELEINECQSNPCVNNGQCVDKVNRFQCLCPPGFTGPVCQIDIDDCSSTPCLNGAKCIDHPNGYECQCATGFTGVLCEENIDNCDPDPCHHGQCQDGIDSYTCICNPGYMGAICSDQIDECYSSPCLNDGRCIDLVNGYQCNCQPGTSGVNCEINFDDCASNPCIHGICMDGINRYSCVCSPGFTGQRCNIDIDECASNPCRKGATCINGVNGFRCICPEGPHHPSCYSQVNECLSNPCIHGNCTGGLSGYKCLCDAGWVGINCEVDKNECLSNPCQNGGTCDNLVNGYRCTCKKGFKGYNCQVNIDECASNPCLNQGTCFDDISGYTCHCVLPYTGKNCQTVLAPCSPNPCENAAVCKESPNFESYTCLCAPGWQGQRCTIDIDECISKPCMNHGLCHNTQGSYMCECPPGFSGMDCEEDIDDCLANPCQNGGSCMDGVNTFSCLCLPGFTGDKCQTDMNECLSEPCKNGGTCSDYVNSYTCKCQAGFDGVHCENNINECTESSCFNGGTCVDGINSFSCLCPVGFTGSFCLHEINECSSHPCLNEGTCVDGLGTYRCSCPLGYTGKNCQTLVNLCSRSPCKNKGTCVQKKAESQCLCPSGWAGAYCDVPNVSCDIAASRRGVLVEHLCQHSGVCINAGNTHYCQCPLGYTGSYCEEQLDECASNPCQHGATCSDFIGGYRCECVPGYQGVNCEYEVDECQNQPCQNGGTCIDLVNHFKCSCPPGTRGLLCEENIDDCARGPHCLNGGQCMDRIGGYSCRCLPGFAGERCEGDINECLSNPCSSEGSLDCIQLTNDYLCVCRSAFTGRHCETFVDVCPQMPCLNGGTCAVASNMPDGFICRCPPGFSGARCQSSCGQVKCRKGEQCVHTASGPRCFCPSPRDCESGCASSPCQHGGSCHPQRQPPYYSCQCAPPFSGSRCELYTAPPSTPPATCLSQYCADKARDGVCDEACNSHACQWDGGDCSLTMENPWANCSSPLPCWDYINNQCDELCNTVECLFDNFECQGNSKTCKYDKYCADHFKDNHCDQGCNSEECGWDGLDCAADQPENLAEGTLVIVVLMPPEQLLQDARSFLRALGTLLHTNLRIKRDSQGELMVYPYYGEKSAAMKKQRMTRRSLPGEQEQEVAGSKVFLEIDNRQCVQDSDHCFKNTDAAAALLASHAIQGTLSYPLVSVVSESLTPERTQLLYLLAVAVVIILFIILLGVIMAKRKRKHGSLWLPEGFTLRRDASNHKRREPVGQDAVGLKNLSVQVSEANLIGTGTSEHWVDDEGPQPKKVKAEDEALLSEEDDPIDRRPWTQQHLEAADIRRTPSLALTPPQAEQEVDVLDVNVRGPDGCTPLMLASLRGGSSDLSDEDEDAEDSSANIITDLVYQGASLQAQTDRTGEMALHLAARYSRADAAKRLLDAGADANAQDNMGRCPLHAAVAADAQGVFQILIRNRVTDLDARMNDGTTPLILAARLAVEGMVAELINCQADVNAVDDHGKSALHWAAAVNNVEATLLLLKNGANRDMQDNKEETPLFLAAREGSYEAAKILLDHFANRDITDHMDRLPRDVARDRMHHDIVRLLDEYNVTPSPPGTVLTSALSPVICGPNRSFLSLKHTPMGKKSRRPSAKSTMPTSLPNLAKEAKDAKGSRRKKSLSEKVQLSESSVTLSPVDSLESPHTYVSDTTSSPMITSPGILQASPNPMLATAAPPAPVHAQHALSFSNLHEMQPLAHGASTVLPSVSQLLSHHHIVSPGSGSAGSLSRLHPVPVPADWMNRMEVNETQYNEMFGMVLAPAEGTHPGIAPQSRPPEGKHITTPREPLPPIVTFQLIPKGSIAQPAGAPQPQSTCPPAVAGPLPTMYQIPEMARLPSVAFPTAMMPQQDGQVAQTILPAYHPFPASVGKYPTPPSQHSYASSNAAERTPSHSGHLQGEHPYLTPSPESPDQWSSSSPHSASDWSDVTTSPTPGGAGGGQRGPGTHMSEPPHNNMQVYA
>Hsa_NP_000426.2
MGPGARGRRRRRRPMSPPPPPPPVRALPLLLLLAGPGAAAPPCLDGSPCANGGRCTQLPSREAACLCPPGWVGERCQLEDPCHSGPCAGRGVCQSSVVAGTARFSCRCPRGFRGPDCSLPDPCLSSPCAHGARCSVGPDGRFLCSCPPGYQGRSCRSDVDECRVGEPCRHGGTCLNTPGSFRCQCPAGYTGPLCENPAVPCAPSPCRNGGTCRQSGDLTYDCACLPGFEGQNCEVNVDDCPGHRCLNGGTCVDGVNTYNCQCPPEWTGQFCTEDVDECQLQPNACHNGGTCFNTLGGHSCVCVNGWTGESCSQNIDDCATAVCFHGATCHDRVASFYCACPMGKTGLLCHLDDACVSNPCHEDAICDTNPVNGRAICTCPPGFTGGACDQDVDECSIGANPCEHLGRCVNTQGSFLCQCGRGYTGPRCETDVNECLSGPCRNQATCLDRIGQFTCICMAGFTGTYCEVDIDECQSSPCVNGGVCKDRVNGFSCTCPSGFSGSTCQLDVDECASTPCRNGAKCVDQPDGYECRCAEGFEGTLCDRNVDDCSPDPCHHGRCVDGIASFSCACAPGYTGTRCESQVDECRSQPCRHGGKCLDLVDKYLCRCPSGTTGVNCEVNIDDCASNPCTFGVCRDGINRYDCVCQPGFTGPLCNVEINECASSPCGEGGSCVDGENGFRCLCPPGSLPPLCLPPSHPCAHEPCSHGICYDAPGGFRCVCEPGWSGPRCSQSLARDACESQPCRAGGTCSSDGMGFHCTCPPGVQGRQCELLSPCTPNPCEHGGRCESAPGQLPVCSCPQGWQGPRCQQDVDECAGPAPCGPHGICTNLAGSFSCTCHGGYTGPSCDQDINDCDPNPCLNGGSCQDGVGSFSCSCLPGFAGPRCARDVDECLSNPCGPGTCTDHVASFTCTCPPGYGGFHCEQDLPDCSPSSCFNGGTCVDGVNSFSCLCRPGYTGAHCQHEADPCLSRPCLHGGVCSAAHPGFRCTCLESFTGPQCQTLVDWCSRQPCQNGGRCVQTGAYCLCPPGWSGRLCDIRSLPCREAAAQIGVRLEQLCQAGGQCVDEDSSHYCVCPEGRTGSHCEQEVDPCLAQPCQHGGTCRGYMGGYMCECLPGYNGDNCEDDVDECASQPCQHGGSCIDLVARYLCSCPPGTLGVLCEINEDDCGPGPPLDSGPRCLHNGTCVDLVGGFRCTCPPGYTGLRCEADINECRSGACHAAHTRDCLQDPGGGFRCLCHAGFSGPRCQTVLSPCESQPCQHGGQCRPSPGPGGGLTFTCHCAQPFWGPRCERVARSCRELQCPVGVPCQQTPRGPRCACPPGLSGPSCRSFPGSPPGASNASCAAAPCLHGGSCRPAPLAPFFRCACAQGWTGPRCEAPAAAPEVSEEPRCPRAACQAKRGDQRCDRECNSPGCGWDGGDCSLSVGDPWRQCEALQCWRLFNNSRCDPACSSPACLYDNFDCHAGGRERTCNPVYEKYCADHFADGRCDQGCNTEECGWDGLDCASEVPALLARGVLVLTVLLPPEELLRSSADFLQRLSAILRTSLRFRLDAHGQAMVFPYHRPSPGSEPRARRELAPEVIGSVVMLEIDNRLCLQSPENDHCFPDAQSAADYLGALSAVERLDFPYPLRDVRGEPLEPPEPSVPLLPLLVAGAVLLLVILVLGVMVARRKREHSTLWFPEGFSLHKDVASGHKGRREPVGQDALGMKNMAKGESLMGEVATDWMDTECPEAKRLKVEEPGMGAEEAVDCRQWTQHHLVAADIRVAPAMALTPPQGDADADGMDVNVRGPDGFTPLMLASFCGGALEPMPTEEDEADDTSASIISDLICQGAQLGARTDRTGETALHLAARYARADAAKRLLDAGADTNAQDHSGRTPLHTAVTADAQGVFQILIRNRSTDLDARMADGSTALILAARLAVEGMVEELIASHADVNAVDELGKSALHWAAAVNNVEATLALLKNGANKDMQDSKEETPLFLAAREGSYEAAKLLLDHFANREITDHLDRLPRDVAQERLHQDIVRLLDQPSGPRSPPGPHGLGPLLCPPGAFLPGLKAAQSGSKKSRRPPGKAGLGPQGPRGRGKKLTLACPGPLADSSVTLSPVDSLDSPRPFGGPPASPGGFPLEGPYAAATATAVSLAQLGGPGRAGLGRQPPGGCVLSLGLLNPVAVPLDWARLPPPAPPGPSFLLPLAPGPQLLNPGTPVSPQERPPPYLAVPGHGEEYPAAGAHSSPPKARFLRVPSEHPYLTPSPESPEHWASPSPPSLSDWSESTPSPATATGAMATTTGALPAQPLPLSVPSSLAQAQTQLGPQPEVTPKRQVLA
>Hsa_NP_004548.3 
MQPPSLLLLLLLLLLLCVSVVRPRGLLCGSFPEPCANGGTCLSLSLGQGTCQCAPGFLGETCQFPDPCQNAQLCQNGGSCQALLPAPLGLPSSPSPLTPSFLCTCLPGFTGERCQAKLEDPCPPSFCSKRGRCHIQASGRPQCSCMPGWTGEQCQLRDFCSANPCVNGGVCLATYPQIQCHCPPGFEGHACERDVNECFQDPGPCPKGTSCHNTLGSFQCLCPVGQEGPRCELRAGPCPPRGCSNGGTCQLMPEKDSTFHLCLCPPGFIGPDCEVNPDNCVSHQCQNGGTCQDGLDTYTCLCPETWTGWDCSEDVDECETQGPPHCRNGGTCQNSAGSFHCVCVSGWGGTSCEENLDDCIAATCAPGSTCIDRVGSFSCLCPPGRTGLLCHLEDMCLSQPCHGDAQCSTNPLTGSTLCLCQPGYSGPTCHQDLDECLMAQQGPSPCEHGGSCLNTPGSFNCLCPPGYTGSRCEADHNECLSQPCHPGSTCLDLLATFHCLCPPGLEGQLCEVETNECASAPCLNHADCHDLLNGFQCICLPGFSGTRCEEDIDECRSSPCANGGQCQDQPGAFHCKCLPGFEGPRCQTEVDECLSDPCPVGASCLDLPGAFFCLCPSGFTGQLCEVPLCAPNLCQPKQICKDQKDKANCLCPDGSPGCAPPEDNCTCHHGHCQRSSCVCDVGWTGPECEAELGGCISAPCAHGGTCYPQPSGYNCTCPTGYTGPTCSEEMTACHSGPCLNGGSCNPSPGGYYCTCPPSHTGPQCQTSTDYCVSAPCFNGGTCVNRPGTFSCLCAMGFQGPRCEGKLRPSCADSPCRNRATCQDSPQGPRCLCPTGYTGGSCQTLMDLCAQKPCPRNSHCLQTGPSFHCLCLQGWTGPLCNLPLSSCQKAALSQGIDVSSLCHNGGLCVDSGPSYFCHCPPGFQGSLCQDHVNPCESRPCQNGATCMAQPSGYLCQCAPGYDGQNCSKELDACQSQPCHNHGTCTPKPGGFHCACPPGFVGLRCEGDVDECLDQPCHPTGTAACHSLANAFYCQCLPGHTGQWCEVEIDPCHSQPCFHGGTCEATAGSPLGFICHCPKGFEGPTCSHRAPSCGFHHCHHGGLCLPSPKPGFPPRCACLSGYGGPDCLTPPAPKGCGPPSPCLYNGSCSETTGLGGPGFRCSCPHSSPGPRCQKPGAKGCEGRSGDGACDAGCSGPGGNWDGGDCSLGVPDPWKGCPSHSRCWLLFRDGQCHPQCDSEECLFDGYDCETPPACTPAYDQYCHDHFHNGHCEKGCNTAECGWDGGDCRPEDGDPEWGPSLALLVVLSPPALDQQLFALARVLSLTLRVGLWVRKDRDGRDMVYPYPGARAEEKLGGTRDPTYQERAAPQTQPLGKETDSLSAGFVVVMGVDLSRCGPDHPASRCPWDPGLLLRFLAAMAAVGALEPLLPGPLLAVHPHAGTAPPANQLPWPVLCSPVAGVILLALGALLVLQLIRRRRREHGALWLPPGFTRRPRTQSAPHRRRPPLGEDSIGLKALKPKAEVDEDGVVMCSGPEEGEEVGQAEETGPPSTCQLWSLSGGCGALPQAAMLTPPQESEMEAPDLDTRGPDGVTPLMSAVCCGEVQSGTFQGAWLGCPEPWEPLLDGGACPQAHTVGTGETPLHLAARFSRPTAARRLLEAGANPNQPDRAGRTPLHAAVAADAREVCQLLLRSRQTAVDARTEDGTTPLMLAARLAVEDLVEELIAAQADVGARDKWGKTALHWAAAVNNARAARSLLQAGADKDAQDNREQTPLFLAAREGAVEVAQLLLGLGAARELRDQAGLAPADVAHQRNHWDLLTLLEGAGPPEARHKATPGREAGPFPRARTVSVSVPPHGGGALPRCRTLSAGAGPRGGGACLQARTWSVDLAARGGGAYSHCRSLSGVGAGGGPTPRGRRFSAGMRGPRPNPAIMRGRYGVAAGRGGRVSTDDWPCDWVALGACGSASNIPIPPPCLTPSPERGSPQLDCGPPALQEMPINQGGEGKK
