# Supplementary material for: Comparative and evolutionary analyses reveal conservation and divergence of the notch pathway in lophotrochozoa
Source: Sci Rep. 2021 May 31;11:11378. doi: 10.1038/s41598-021-90800-8 (PMC8166818; doi:10.1038/s41598-021-90800-8)
Supplement: Supplementary file 9 — Supplementary Table 4. [file 41598_2021_90800_MOESM9_ESM.xlsx]

## Sheet: Table S4
Table S4 The FPKM/RPKM and abbreviations of the developmental stages
	1h	2h	3h	4h	5h	6h	7h	8h	A
Mnemiopsis leidyi	One hour post fertilization	Two hours post fertilization	Three hours post fertilization	Four hours post fertilization	Five hours post fertilization	Six hours post fertilization	Seven hours post fertilization	Eight hours post fertilization	Adult
Notch	45.47	47.04	47.795	60.565	50.41	52.62	37.775	54.045	2.37
Delta	18.275	18.435	21.005	25.115	23.095	12.83	20.725	21.27	7.73
Presenilin	3.905	1.785	4.52	6.295	4.885	0.555	2.36	5.54	1.88
	C	B	S	R	Pl	Cl	Eps	Ps	J
Amphimedon queenslandica	Cleavage	Brown	Spot	Ring	Precompetent larvae	Competent larvae	Early post-settlement	Post-settlement	Juvenile
Notch	18.3137	16.0809	30.2541	38.414	75.4247	41.3462	59.7751	57.5018	40.5054
Delta1	6.7861	10.2549	17.5688	62.1075	163.512	84.5255	384.238	51.7204	27.3701
Delta2	0.37908	0.361321	0.704834	0.603455	0.170616	0.922435	0.724138	0.776266	12.3645
Delta3	19.2247	4.00499	3.42788	16.8093	19.1187	20.1577	18.8576	93.4851	25.5282
Delta4	0.565372	7.41818	47.8798	102.281	86.9424	130.224	469.266	162.104	14.6946
Presenilin	57.5826	60.709	59.9374	80.2858	125.385	111.976	88.019	103.182	80.1112
Su(H)	7.17284	15.4517	11.6333	9.91271	14.6913	8.47944	105.489	73.5829	41.5892
Hey	95.9196	407.557	1093.7	2005.57	498.993	432.219	804.434	838.424	544.553
	F	4c	16c	B	Ec	Et	Mt	Lt	Es	S	W
Urechis unicinctus	fertilized embryo	4-cell	16 cell	blastular	emerged cilia	early trochophore larva	middle trochophore larva	late trochophore larva	early segmentation larva	segmentation larva	worm-shaped larva
Notch	0.338666	7.79977	0.860381	0.409247	1.61476	6.74682	7.24632	9.9756	0.12729	7.61533	8.36954
Delta	0.0094697	0.0371324	0.0155484	0.923177	1.21553	4.06894	3.47596	4.97241	0.0117723	5.75843	3.73041
Jagged	0.0374229	0.106012	0	0	0.313771	0.341127	0.116277	0.347413	0.0672194	1.10556	0.519281
Presenilin	1.62803	6.04382	3.58816	10.881	21.1165	31.2483	21.4336	20.2107	1.61924	15.9563	15.53
Su(H)	0.547145	0.648023	0.261989	3.29964	11.3519	20.9221	13.58	15.7753	0.906798	14.1233	10.7827
Hes1	0.581594	0.151142	0.126575	4.44087	10.3963	25.6711	11.7382	8.94957	2.85108	6.9519	3.26766
Hes2	0	0	0.170769	0.0768129	1.01394	2.79309	1.50539	1.90032	1.93943	7.11102	5.49286
Hes3	0	0.272439	1.96214	0.287353	1.26436	8.42536	1.4803	0.374979	0.310942	0.963613	0.0175614
Hes4	0.023115	0.11195	1.87507	5.70712	12.1228	13.0852	7.93411	10.7004	7.12209	9.62045	7.28713
Hey	0	0.090594	0.113803	1.39917	1.35141	3.63999	1.81916	1.40278	0.430823	10.5762	3.95059
	F	C	G	T	M	Cl	D	P
Haliotis discus hannai	fertilized eggs	four cell stage	gastrula stage	trochophore	middle veliger stage	creeping larva	differentiation epipodes larva	peristomial shell larva
Notch	15.75	3.51	10.62	14.02	5.95	7.59	2.6	0.37
Delta1	0.0133637	0.0270884	4.28488	6.22441	3.23818	5.78856	1.67713	0.31203
Delta2	0	0	0.43268	1.95654	2.5078	0.801007	0.17856	0.0484636
Jagged	0.0266391	0.0539978	0.00806557	0.0866568	0.0508264	0.283296	0.116831	0
Presenilin	16.88	10.71	8.91	10.94	6.92	11.9	6.94	1.36
Su(H)	26.6	14.08	15.84	10.99	7.91	12.28	5.11	2.32
Hes1	5.77	4.39	28.69	66.3	80.14	64.4	45.73	32.92
Hes2	0.57	0	3.17	25.11	0	5.63	0	0
Hey	2.78	1.89	4.07	5.12	3.77	10.42	7.28	3.15
Cwo	0.78	0.78	0.36	0.38	0	4.92	0.56	0.74
	E	EM	RM	G	T3	ED1	D3	D7	EU2	U4	LU2	S	J
Crassostrea gigas	egg	early morula	rotary movement	early gastrula	trochophore 3	early D-larva 1	D-larva 3	D-larva 7	early umbo larva 2	umbo larva 4	later umbo larva 2	pediveliger 1	juvenile
Notch	166.909	212.464	51.7626	36.8183	44.3128	31.1194	32.0661	32.5995	35.3815	40.073	44.5119	28.598	31.6751
Delta1	0.50229	36.7749	18.2086	12.6772	17.7143	13.393	15.5022	17.8455	18.1795	20.9707	18.8465	16.9919	11.6292
Delta2	0.11162	0.04202	0	0.08713	0.08466	0.08585	0.17591	0.74896	0.65291	2.75862	2.98558	2.63441	1.19274
Jagged	0.23208	0.2184	0.12019	0.04529	0.48404	0.71401	1.18868	2.0663	2.20594	2.37214	2.93132	2.4648	3.71984
Presenilin	81.1807	48.2445	30.3979	21.4379	16.7454	17.7069	21.4293	22.931	29.7277	27.1108	21.7059	23.3313	34.5262
Su(H)	11.7799	4.85838	23.9776	21.6686	39.2331	25.4483	26.3138	12.8477	13.1819	15.6584	14.841	12.8478	5.4729
Hes1	0	22.0381	5.97848	0	0	0	0.162444	0	0	0	0.306333	0	0
Hes2	0	18.2437	6.04239	0	0	0	0.707238	0	0	0	0.166712	0	0
Hes3	0	17.7001	23.1692	4.09805	0	0	0.359737	0.117817	0.166899	0.766108	0.339193	0.153923	0
Hes4	4.00172	81.3421	91.938	14.6717	1.10365	0.652891	2.00666	11.2662	11.5264	14.5408	11.2623	17.3356	6.47895
Hes5	0.235599	131.874	157.637	21.3328	1.07211	0.543632	1.4852	5.35056	7.57959	8.76995	9.10247	11.4387	0
Hes6	0	0	41.16	66.2273	72.9381	63.2709	49.6334	21.2293	21.0659	17.824	17.8633	18.0883	4.24644
Hes7	0.684786	1.28884	266.682	219.869	315.599	209.276	182.566	82.0004	108.484	131.422	153.993	94.201	29.2696
Hes8	2.99853	0.820883	62.1141	43.1944	109.574	85.9627	100.527	64.1584	70.3575	71.7779	62.1781	76.4681	32.0413
Hes9	0.17926	0.0674775	11.14	2.09889	18.4901	18.8892	22.0358	17.5796	22.1508	26.363	31.9652	38.1981	5.74654
Hes10	0	0	1.34964	0.381429	6.17678	5.01126	14.3753	11.0975	8.2176	8.79657	18.0321	34.928	10.4431
Hey	11.3964	11.8796	10.4418	13.3437	14.6273	6.74272	12.0888	2.94111	3.84588	4.34652	11.5613	5.17254	4.68378
Helt	0	0.104335	0	0.865426	0.210218	0.426378	2.62094	1.28757	1.21598	0.761133	0.617815	1.49525	0
Cwo1	3.12382	1.45255	1.52257	1.57778	0.696823	1.13067	0.723983	0.379376	0.537423	1.34559	0.546109	0.371731	3.92707
Cwo2	46.5321	39.0365	47.0197	29.2347	20.1204	19.2044	23.9229	15.2305	17.945	27.2266	15.0729	11.1927	21.2231
	E	Fe	B	G	ET	T	D	DF	EU	U	P	J
Pinctada fucata martensii	egg	fertilized egg	blastula	gastrula	early trochophore	trochophore	D-stage larvae	D-stage larvae before feeding	early umbo larvae	eyed larvae	pediveliger	juvenile
Notch	75.0568	129.984	27.2488	29.5914	17.1505	38.8466	23.6383	35.5701	35.369	29.6113	50.12	43.9939
Delta1	1.933	1.00981	8.94694	8.07002	5.45816	16.7684	12.6777	19.3203	14.0768	13.8892	19.5829	15.2067
Delta2	0	0	0	0	0.633938	0.377093	0.57579	0.509991	0.26305	6.11636	1.55178	2.48369
Jagged	0.483707	0	0.180428	0.635573	0	3.47039	3.10631	5.31386	3.28978	4.29976	4.98293	6.48463
Presenilin	40.5715	15.8005	10.022	13.7244	10.807	13.5927	13.4607	11.6887	15.9418	13.2166	12.2809	13.7607
Presenilin-like	27.6132	11.4808	6.23377	9.18462	3.59516	6.8909	6.47637	5.2221	7.01822	4.422	5.66806	3.5747
Su(H)	42.484	45.4623	12.6162	18.8027	12.5316	37.6139	26.6727	18.2416	15.2802	14.122	13.3233	8.27427
Hes1	2.09196	2.02752	19.8203	46.0672	88.687	90.1399	85.0711	67.4284	33.4033	34.0229	24.6639	74.025
Hes2	1.17214	1.66618	4.19733	2.25888	1.43592	1.04395	0.425075	0.313749	0.430319	0.672821	0.582506	0.416721
Hes3	1.52191	1.31114	20.0736	24.6486	22.4419	77.764	91.4346	38.9042	36.6755	50.7655	29.4653	94.6426
Hey	1.29732	0.186275	0.258088	2.10448	3.23739	8.13089	32.3449	1.35044	2.36102	11.2391	11.1482	3.77948
Helt	0	0.963331	1.50156	0.870674	1.52203	1.10656	2.36548	0.498848	0.421039	2.40695	7.29352	53.0883
Cwo1	8.72545	3.8659	6.76976	12.5204	4.35478	8.84027	13.5235	23.9673	3.37931	12.72	10.9954	36.0063
Cwo2	0.329936	0	0.886103	0.963385	0.224546	1.79577	0.89738	1.10393	0.83857	0.473467	0.922302	0.146624
	Z	C	B	G	T	D	Eu	Mu	Pu	P	S
Mizuhopecten yessoensis	Zygote	2-8cell	blastula	gastrula	trochophore	D-stage larvae	early umbo larvae	middle umbo larvae	post umbo larvae	pedi-veliger larvae	spat
Notch	1.32479	0.525471	0.331638	0.322591	0.396898	0.233883	0.200289	0.178531	0.114549	0.36362	0.11107
Delta1	0.233438	0.106608	0.31705	1.59228	2.79615	1.80853	0.336455	0.55538	0.213805	1.60744	0.533087
Delta2	1.2914	0.391106	0.059344	0.235864	0.128075	0.08171	0.0734724	0.145535	0	0.140408	0.232823
Jagged	0.817768	0.342976	0.160287	0.0267864	0.0628956	0	0.0360813	0.0178676	0	0.0344761	0.0714599
Presenilin	5.34816	3.31368	3.3105	4.43803	3.27058	1.58337	0.431437	0.726407	0.411243	1.77265	0.512683
Su(H)	1.58419	1.10191	0.292594	0.606558	0.690579	0.183122	0.0329322	0.163081	0.0313907	0.0629342	0.156535
Hes1	0.31545	0.222267	1.21973	4.97436	20.3398	6.39269	0.730705	0.771941	1.06797	2.6066	1.65943
Hes2	0	0.0479584	19.9678	36.3762	64.818	26.722	15.5772	19.1754	24.3461	34.1071	34.5732
Hes3	0.074348	0.244467	43.2978	48.7812	14.968	2.59201	0.0803687	0.0795977	0.153214	0.0767933	0
Hes4	0	0	0.334017	2.30106	0.365939	0.383253	0	0.136524	0	0.0658568	0.163805
Hes5	0.0677448	0.167066	16.0293	58.7936	58.8727	24.1881	2.92923	6.96271	4.95602	12.5951	8.06397
Hes6	0.0768448	0	6.9107	2.1775	0.204908	0	0	0	0	0	0
Hey	0	0.0566198	0.240552	1.81426	1.33181	0.496819	0.0744553	0.147482	0	0.426858	0.117969
Helt	0.34324	0.211616	0.149844	0	0.0422762	0.515795	0.0927589	0	0.176835	0.265897	0.220454
Cwo	0.18429	0	0	0.0369737	0.0774558	0.0553873	0.249017	0	0	0.0475878	0
	E1	E3	E5	E7	E9	E11	L1	L3	L5	P1	P3	P6
Drosophila melanogaster	Embryo0-2h	Embryo4-6h	Embryo6-8h	Embryo12-14h	Embryo18-20h	Embryo22-24h	L1	L3PS1-2	Prepupae	Prepupae+24h	Prepupae+4d	Prepupae+6d
Notch	44	86	102	53	19	10	6	4	21	29	52	6
Presenilin	56	121	83	60	30	32	15	19	45	66	67	18
SuH	34	18	20	17	8	10	4	2	5	6	15	5
Delta	38	154	58	25	10	8	2	3	7	11	17	3
Serrate	0	1	24	24	8	4	5	3	10	12	30	3
Sidpn	0	0	1	8	9	6	5	1	4	6	13	7
dpn	2	11	16	7	1	1	0	0	1	2	1	0
Hairy	2	17	18	14	22	43	28	20	31	35	19	20
Hesr	0	0	0	0	0	0	1	0	0	0	0	0
E(spl)mdelta	1	55	53	6	1	0	0	0	4	6	10	0
E(spl)mgamma	3	167	179	25	3	2	1	2	8	11	5	0
E(spl)mbeta	1	22	85	64	24	13	12	9	28	43	74	10
E(spl)m3	0	8	105	42	10	4	5	2	8	12	21	3
E(spl)m5	3	109	48	7	2	1	0	0	1	2	1	0
E(spl)m7	3	112	201	57	10	2	0	0	8	15	21	1
E(spl)m8	1	39	58	14	2	1	0	1	9	13	5	0
Hey	0	0	18	14	3	1	1	0	1	1	1	0
cwo	9	4	11	16	24	25	17	8	9	10	14	7
	Z	C	B	G	Pra	Ma	Poa	D	P	J
Apostichopus japonicus	zygote	cleavage	blastula1	gastrula	pre-auricularia	mid-auricularia	post-auricularia	doliolaria	pentactula	juvenile
Notch	104.538	44.7809	31.1254	43.5765	22.7062	2.79908	5.59071	5.04352	7.51633	10.4455
Delta	0.226589	0.310666	0.971403	3.12213	2.76278	0.468019	0.978175	0.985029	1.62309	1.74683
Jagged	4.78333	2.95461	1.14641	2.55332	1.36034	0.196802	0.496806	0.196669	0.408934	0.415868
Presenilin	10.4144	7.47613	10.984	13.4081	9.89993	2.24179	3.69381	3.13164	4.41462	5.40604
Su(H)	10.5727	4.03874	6.01451	17.5806	8.43824	0.64852	1.71032	1.57101	3.52323	5.18782
Hes1	0	0	0.345053	1.88829	3.40082	1.7302	2.88828	3.91134	10.4231	4.8399
Hes2	8.37083	8.18742	30.2251	30.4961	36.8344	47.1579	53.07	29.6556	10.8684	3.42096
Hes3	33.952	36.4817	62.9246	62.9637	41.6817	7.74471	10.3204	6.00874	6.56311	7.186
Hes4	41.1663	45.9108	79.6376	93.7301	43.5192	10.4488	12.9902	7.67613	8.26287	9.43051
Hey	0	0	0.0360025	0.230686	0.117094	0.626041	2.85074	11.1506	4.31551	2.06748
	C	G	N	Tb	Hsl	Trl	M
Styela clava	2-8 cell embryo	gastrula embryo	neurula embryo	tailbud embryo	hatched swimming larvae	tail regressing larvae	metamorphic juvenile
Notch	16.1609	15.9493	15.7804	17.8633	4.62117	2.43622	5.73965
Delta	37.2466	43.9577	56.6159	45.8472	27.233	10.2248	18.2722
Jagged	1.00221	0.648367	0.717131	5.06336	2.02341	0.902167	2.218
Presenilin	23.3231	13.6933	5.58997	4.79012	3.46052	1.98677	4.65139
Presenilin	15.7792	9.57692	4.82416	3.40904	2.58632	1.60922	3.4722
Su(H)	44.5424	32.4144	12.0409	11.0943	6.31834	4.69303	9.50613
Hes1	3.76191	25.841	49.2701	84.4182	13.101	25.5166	4.14711
Hes2	0.859971	10.8057	35.6076	86.7587	28.956	98.4587	61.3445
Hes3	0.474586	0.4135	1.19279	5.5707	0.42771	0.454189	0.407681
Hey	0	0.079715	0	0.167269	0.972218	1.39607	0.257163
	E	C2	B2	B5	G3	G5	S3	S7	S11	S15	P6	H2	L5	L9	J4
Danio rerio	egg_0min	cleavage_1h15min	blastula_2h45min	blastula_4h40min	gastrula_7h	gastrula_9h	segmentation_11h40min	segmentation_15h	segmentation_19h	segmentation_23h	pharyngula_1d18h	hatching_2d12h	larva_14d	larva_40d	juvenile_80d
Notch1a	36.4906	100.097	47.789	41.9663	31.483	61.7196	94.5209	86.7026	102.286	90.0982	55.0436	46.0377	31.4447	33.0266	55.8901
Notch2	189.407	808.685	567.822	419.521	257.237	656.734	995.714	1395.04	1204.21	1066.83	1005.97	1037.95	724.044	1148.28	797.527
Notch3	1.54303	2.50161	5.31626	2.2109	2.48102	13.3716	19.8433	16.3848	22.3209	24.7868	31.4962	19.0993	10.0194	13.5061	10.2471
dla	1.53122	2.2629	2.1974	2.71496	166.859	957.508	1689.98	1366.45	2166.59	2143.67	3915.25	2272.82	292.484	48.2512	7.15585
dlb	1.46693	2.5099	3.10376	2.26575	2.2932	18.8146	210.12	398.482	846.519	1217.07	1609.1	768.268	62.2263	12.1384	3.89041
dlc	1.82188	2.39043	2.30916	4.15375	158.719	159.264	153.349	106.713	74.6522	51.1666	100.822	67.4386	41.9382	40.6957	37.1172
dld	2.51062	34.0169	41.7257	184.64	11088.4	10621.1	11423.4	7762.45	7453.36	9466.56	10910	5399.42	745.219	535.505	238.397
Jagged1a	2.24204	2.74508	3.06043	2.7643	6.01671	7.77348	23.6329	18.874	19.1392	18.4921	21.2547	12.7395	7.69849	4.13285	3.3106
Jagged1b	1.70325	9.90431	3.12225	6.47408	47.1696	52.8291	237.692	555.461	767.289	862.663	668.66	694.604	330.689	716.582	920.564
jag2b	443.879	1323.61	1819.38	917.304	124.458	216.7	1586.28	1914.31	1669.29	1591.49	949.091	739.945	426.459	608.947	788.138
psn1	616.886	702.259	532.765	503.297	575.199	802.695	1274.41	918.906	955.909	875.737	879.048	673.307	648.051	822.588	657.015
psn2	370.749	1311.17	1347.22	1204.51	966.785	1304.01	1929	1916.09	1792.42	1727.92	1685.55	1640.12	2120.52	1684.4	1557.83
rbpja	195.891	392.677	313.612	305.548	160.665	103.997	129.848	92.5059	100.685	63.0916	73.6386	65.5229	32.1958	44.6687	106.409
rbpjb	1056.12	1438.8	1126.97	1070.24	307.039	312.269	351.502	364.294	435.46	539.972	1205.02	1169.08	499.21	399.629	474.736
her3	1.49332	2.19711	3.59877	170.725	2885.36	3722.87	4623.52	2101.37	1399.44	1236.93	349.82	159.214	45.8385	9.27819	6.6801
her6	11.0498	259.795	361.016	6695.04	6822.78	14234.5	21662.1	17765.1	15208.6	13877.3	9351.98	7892.46	3726.49	2656.18	1505.74
her9	2.97217	70.2242	86.5492	85.5282	2972.02	19844.9	42070.5	35716.7	32955.2	33076.3	17478.8	14170.8	9437.01	6152.93	5835.74
her8a	1.86281	2.59342	2.55092	3.32742	7.58587	4.67757	5.06198	3.65829	4.61163	3.27224	4.58008	2.52792	5.36405	3.15772	2.23788
her8.2	3.27707	3.47214	2.29653	9.72878	5.34244	4.02866	41.5099	97.7099	215.79	422.18	837.641	669.177	189.898	33.2868	11.0901
her15.1	19.331	18.6858	77.5449	56.2307	607.537	5782.53	15604.5	12086.2	15737.2	25060	21956.6	10485.6	3561.47	780.089	399.555
hes2.2	1.32097	2.10304	2.10111	6.14813	12.634	5.06453	6.17843	23.5315	51.442	149.593	979.479	888.895	105.4	44.4793	18.6519
hey1	2.02194	10.0207	12.6011	54.3129	26.8615	16.358	17.3001	37.2298	28.8682	20.775	58.5703	50.9596	62.8428	27.1582	12.278
helts	7.5794	7.3571	10.5928	2.61243	3.90334	10.3702	76.556	305.063	408.51	721.788	1103.6	637.833	179.223	26.0448	10.8891
